# Supplementary material for: catena-Poly[[[N′-(4-cyano­benzyl­idene)nicotinohydrazide)silver(I)]-μ-N′-(4-cyano­benzyl­idene)nicotinohydrazide] hexa­fluorido­phosphate]
Source: Acta Crystallogr Sect E Struct Rep Online. 2008 Nov 26;64(Pt 12):m1618–9. doi: 10.1107/S1600536808038907 (PMC2959965; doi:10.1107/S1600536808038907)
Supplement: Supplementary file 1 [file e-64-m1618-sup1.cif]

##############################################################################
###                                                                        ###
###        Electronic paper (Acta Crystallographica Section E)             ###
###                                                                        ###
##############################################################################
#                                                                            #
# This CIF contains the data in a paper accepted for publication in Acta     #
# Crystallographica Section E. It conforms to the requirements of Notes      #
# for Authors for Section E, and has been peer reviewed under the auspices   #
# of the IUCr Commission on Journals.                                        #
#                                                                            #
# Full details of the Crystallographic Information File format               #
# are given in the paper "The Crystallographic Information File (CIF):       #
# a New Standard Archive File for Crystallography" by S. R. Hall, F. H.      #
# Allen and I. D. Brown [Acta Cryst. (1991), A47, 655-685].                  #
#                                                                            #
# The current version of the core CIF dictionary is obtainable from          #
# ftp://ftp.iucr.org/pub/cif_core.dic. The current version number is 2.4.    #
#                                                                            #
# Software is freely available for graphical display of the structure(s) in  #
# this CIF.  For information consult the CIF home page http://www.iucr.org/  #
# cif/home.html                                                              #
#                                                                            #
# This file may be used for bona fide research purposes within the           #
# scientific community so long as proper attribution is given to the journal # 
# article from which it was obtained.                                        #
#                                                                            #
##############################################################################
                                             
data_I
_audit_creation_method     SHELXL-97
_chemical_name_systematic
;
<i>catena</i>-Poly[[[N'-(4-cyanobenzylidene)nicotinohydrazide)silver(I)]-\m-
N'-(4-cyanobenzylidene)nicotinohydrazide] hexafluorophosphate]
;
_chemical_name_common     ?
_chemical_formula_moiety     'C28 H20 Ag N8 O2 +, F6 P -'
_chemical_formula_sum     'C28 H20 Ag F6 N8 O2 P'
_chemical_formula_iupac     '[Ag (C14 H10 N4 O)2] P F6'
_chemical_formula_weight     753.36
_chemical_melting_point     ?
_symmetry_cell_setting     monoclinic
_symmetry_space_group_name_H-M     'C 2/c'
_symmetry_space_group_name_Hall     '-C 2yc'
loop_
    _symmetry_equiv_pos_as_xyz
    'x, y, z'
    '-x, y, -z+1/2'
    'x+1/2, y+1/2, z'
    '-x+1/2, y+1/2, -z+1/2'
    '-x, -y, -z'
    'x, -y, z-1/2'
    '-x+1/2, -y+1/2, -z'
    'x+1/2, -y+1/2, z-1/2'
_cell_length_a     22.3252(17)
_cell_length_b     13.6939(11)
_cell_length_c     19.8523(16)
_cell_angle_alpha     90.00
_cell_angle_beta     99.9770(10)
_cell_angle_gamma     90.00
_cell_volume     5977.4(8)
_cell_formula_units_Z     8
_cell_measurement_reflns_used     5745
_cell_measurement_theta_min     2.08
_cell_measurement_theta_max     27.50
_cell_measurement_temperature     173(2)
_exptl_crystal_description     prism
_exptl_crystal_colour     colourless
_exptl_crystal_size_max     0.44
_exptl_crystal_size_mid     0.32
_exptl_crystal_size_min     0.29
_exptl_crystal_density_diffrn     1.674
_exptl_crystal_density_meas     ?
_exptl_crystal_density_method     'not measured'
_exptl_crystal_F_000     3008
_exptl_absorpt_coefficient_mu     0.808
_exptl_absorpt_correction_type     multi-scan
_exptl_absorpt_process_details     '(SADABS; Siemens, 1996)'
_exptl_absorpt_correction_T_min     0.7176
_exptl_absorpt_correction_T_max     0.7995
_exptl_special_details
;
;
_diffrn_ambient_temperature     173(2)
_diffrn_radiation_type     MoK\a
_diffrn_radiation_wavelength     0.71073
_diffrn_radiation_source     'fine-focus sealed tube'
_diffrn_radiation_monochromator     graphite
_diffrn_measurement_device_type     'Siemens SMART CCD area-detector'
_diffrn_measurement_method     '\f and \w'
_diffrn_detector_area_resol_mean     ?
_diffrn_reflns_number     19020
_diffrn_reflns_av_R_equivalents     0.0215
_diffrn_reflns_av_sigmaI/netI     0.0254
_diffrn_reflns_theta_min     2.08
_diffrn_reflns_theta_max     27.50
_diffrn_reflns_theta_full     27.50
_diffrn_measured_fraction_theta_max     0.995
_diffrn_measured_fraction_theta_full     0.995
_diffrn_reflns_limit_h_min     -28
_diffrn_reflns_limit_h_max     25
_diffrn_reflns_limit_k_min     -16
_diffrn_reflns_limit_k_max     17
_diffrn_reflns_limit_l_min     -25
_diffrn_reflns_limit_l_max     25
_diffrn_standards_number     ?
_diffrn_standards_interval_count     ?
_diffrn_standards_interval_time     ?
_diffrn_standards_decay_%     0
_refine_special_details
;
;
_reflns_number_total     6823
_reflns_number_gt     5105
_reflns_threshold_expression     I>2\s(I)
_refine_ls_structure_factor_coef     Fsqd
_refine_ls_matrix_type     full
_refine_ls_R_factor_all     0.0538
_refine_ls_R_factor_gt     0.0368
_refine_ls_wR_factor_gt     0.0902
_refine_ls_wR_factor_ref     0.0994
_refine_ls_goodness_of_fit_ref     1.028
_refine_ls_restrained_S_all     1.088
_refine_ls_number_reflns     6823
_refine_ls_number_parameters     460
_refine_ls_number_restraints     96
_refine_ls_hydrogen_treatment     mixed
_refine_ls_weighting_scheme     calc
_refine_ls_weighting_details
         'calc w=1/[\s^2^(Fo^2^)+(0.0457P)^2^+5.9377P] where P=(Fo^2^+2Fc^2^)/3'
_atom_sites_solution_hydrogens     geom
_atom_sites_solution_primary     direct
_atom_sites_solution_secondary     difmap
_refine_ls_shift/su_max     0.001
_refine_ls_shift/su_mean     0.000
_refine_diff_density_max     0.923
_refine_diff_density_min     -0.666
_refine_ls_extinction_method     none
_refine_ls_extinction_coef     ?
loop_
    _atom_type_symbol
    _atom_type_description
    _atom_type_scat_dispersion_real
    _atom_type_scat_dispersion_imag
    _atom_type_scat_source
    'C' 'C' 0.0033 0.0016
                         'International Tables Vol C Tables 4.2.6.8 and 6.1.1.4'
    'H' 'H' 0.0000 0.0000
                         'International Tables Vol C Tables 4.2.6.8 and 6.1.1.4'
    'N' 'N' 0.0061 0.0033
                         'International Tables Vol C Tables 4.2.6.8 and 6.1.1.4'
    'O' 'O' 0.0106 0.0060
                         'International Tables Vol C Tables 4.2.6.8 and 6.1.1.4'
    'Ag' 'Ag' -0.8971 1.1015
                         'International Tables Vol C Tables 4.2.6.8 and 6.1.1.4'
    'P' 'P' 0.1023 0.0942
                         'International Tables Vol C Tables 4.2.6.8 and 6.1.1.4'
    'F' 'F' 0.0171 0.0103
                         'International Tables Vol C Tables 4.2.6.8 and 6.1.1.4'
_computing_data_collection     'SMART (Siemens, 1996)'
_computing_cell_refinement     'SAINT (Siemens, 1996)'
_computing_data_reduction     'SAINT (Siemens, 1996)'
_computing_structure_solution     'SHELXL97 (Sheldrick, 2008)'
_computing_structure_refinement     'SHELXL97 (Sheldrick, 2008)'
_computing_molecular_graphics
;
SHELXL97 (Sheldrick, 2008) and DIAMOND (Brandenburg, 2005)
;
_computing_publication_material     'SHELXL97 (Sheldrick, 2008)'
loop_
    _atom_site_type_symbol
    _atom_site_label
    _atom_site_fract_x
    _atom_site_fract_y
    _atom_site_fract_z
    _atom_site_U_iso_or_equiv
    _atom_site_adp_type
    _atom_site_calc_flag
    _atom_site_refinement_flags
    _atom_site_occupancy
    _atom_site_disorder_assembly
    _atom_site_disorder_group
    N N8 0.61351(13) 0.7668(2) -0.23514(14) 0.0680(8) Uani d . 1 . .
    C C28 0.57801(14) 0.7655(3) -0.20064(15) 0.0538(7) Uani d . 1 . .
    C C25 0.53188(13) 0.7592(2) -0.15834(14) 0.0478(7) Uani d . 1 . .
    C C24 0.50609(14) 0.6686(2) -0.14987(15) 0.0531(7) Uani d . 1 . .
    H H24 0.5184 0.6128 -0.1724 0.064 Uiso calc R 1 . .
    C C26 0.51433(15) 0.8411(3) -0.12646(17) 0.0601(8) Uani d . 1 . .
    H H26 0.5315 0.9031 -0.1330 0.072 Uiso calc R 1 . .
    C C27 0.47114(15) 0.8310(2) -0.08462(18) 0.0601(8) Uani d . 1 . .
    H H27 0.4592 0.8868 -0.0618 0.072 Uiso calc R 1 . .
    C C23 0.46282(14) 0.6602(2) -0.10881(15) 0.0510(7) Uani d . 1 . .
    H H23 0.4449 0.5985 -0.1032 0.061 Uiso calc R 1 . .
    C C22 0.44513(13) 0.7418(2) -0.07544(14) 0.0477(7) Uani d . 1 . .
    C C21 0.40138(14) 0.7334(2) -0.02860(15) 0.0520(7) Uani d . 1 . .
    H H21 0.3960 0.7864 0.0006 0.062 Uiso calc R 1 . .
    N N7 0.37061(11) 0.6556(2) -0.02684(12) 0.0494(6) Uani d . 1 . .
    N N6 0.33253(11) 0.6554(2) 0.02109(12) 0.0486(6) Uani d D 1 . .
    Ag Ag1 0.182725(12) 0.812121(16) 0.197931(13) 0.05723(10) Uani d . 1 . .
    C C12 0.44862(16) 1.2299(3) -0.09411(17) 0.0643(9) Uani d . 1 . .
    H H12 0.4699 1.1967 -0.1248 0.077 Uiso calc R 1 . .
    C C19 0.24057(13) 0.66761(18) 0.10608(13) 0.0401(6) Uani d . 1 . .
    H H19 0.2509 0.7270 0.0862 0.048 Uiso calc R 1 . .
    C C15 0.19185(13) 0.5876(2) 0.18284(14) 0.0429(6) Uani d . 1 . .
    H H15 0.1673 0.5897 0.2174 0.052 Uiso calc R 1 . .
    C C6 0.24333(13) 1.19804(19) 0.14358(14) 0.0416(6) Uani d . 1 . .
    C C18 0.26109(12) 0.58116(18) 0.08291(12) 0.0367(5) Uani d . 1 . .
    C C9 0.38638(14) 1.3271(2) -0.00520(16) 0.0532(7) Uani d . 1 . .
    H H9 0.3651 1.3608 0.0253 0.064 Uiso calc R 1 . .
    C C7 0.33364(14) 1.1743(2) 0.01789(15) 0.0502(7) Uani d . 1 . .
    H H7 0.3256 1.1073 0.0076 0.060 Uiso calc R 1 . .
    C C4 0.20356(12) 1.13009(19) 0.17502(13) 0.0380(6) Uani d . 1 . .
    C C17 0.24587(13) 0.49446(19) 0.11196(14) 0.0449(6) Uani d . 1 . .
    H H17 0.2594 0.4336 0.0971 0.054 Uiso calc R 1 . .
    C C16 0.21082(14) 0.4979(2) 0.16270(14) 0.0486(7) Uani d . 1 . .
    H H16 0.1999 0.4396 0.1834 0.058 Uiso calc R 1 . .
    C C1 0.13502(14) 1.0108(2) 0.24051(14) 0.0507(7) Uani d . 1 . .
    H H1 0.1108 0.9695 0.2634 0.061 Uiso calc R 1 . .
    C C3 0.16615(14) 1.1703(2) 0.21661(15) 0.0482(7) Uani d . 1 . .
    H H3 0.1647 1.2390 0.2226 0.058 Uiso calc R 1 . .
    C C5 0.20473(13) 1.02969(19) 0.16908(13) 0.0410(6) Uani d . 1 . .
    H H5 0.2304 1.0018 0.1408 0.049 Uiso calc R 1 . .
    C C13 0.40755(16) 1.1802(2) -0.06192(17) 0.0606(8) Uani d . 1 . .
    H H13 0.4006 1.1126 -0.0708 0.073 Uiso calc R 1 . .
    C C11 0.45847(15) 1.3286(3) -0.08112(17) 0.0575(8) Uani d . 1 . .
    C C8 0.37610(13) 1.2281(2) -0.01660(14) 0.0485(7) Uani d . 1 . .
    C C14 0.50138(17) 1.3823(3) -0.1134(2) 0.0713(10) Uani d . 1 . .
    C C2 0.13130(14) 1.1097(2) 0.24891(16) 0.0535(8) Uani d . 1 . .
    H H2 0.1048 1.1361 0.2769 0.064 Uiso calc R 1 . .
    C C10 0.42664(15) 1.3771(2) -0.03712(17) 0.0576(8) Uani d . 1 . .
    H H10 0.4328 1.4450 -0.0291 0.069 Uiso calc R 1 . .
    N N3 0.26781(11) 1.16107(18) 0.09093(12) 0.0452(5) Uani d D 1 . .
    N N2 0.20658(11) 0.67179(15) 0.15560(11) 0.0417(5) Uani d . 1 . .
    N N4 0.30732(11) 1.21732(18) 0.06194(12) 0.0474(6) Uani d . 1 . .
    N N1 0.17155(11) 0.96955(16) 0.20120(11) 0.0443(5) Uani d . 1 . .
    N N5 0.53463(17) 1.4260(3) -0.1381(2) 0.1005(13) Uani d . 1 . .
    P P1 0.37466(4) 0.89969(6) 0.14663(5) 0.0599(2) Uani d D 1 . .
    O O2 0.29542(10) 0.50513(15) -0.01052(10) 0.0563(5) Uani d . 1 . .
    O O1 0.25284(10) 1.28063(15) 0.16533(11) 0.0584(6) Uani d . 1 . .
    C C20 0.29779(12) 0.57604(19) 0.02673(13) 0.0409(6) Uani d . 1 . .
    F F5 0.38656(13) 0.78661(16) 0.13688(14) 0.1030(8) Uani d DU 1 A .
    F F6 0.35972(14) 1.01041(16) 0.15169(18) 0.1254(11) Uani d DU 1 A .
    F F1 0.3229(3) 0.8764(3) 0.1891(3) 0.1111(19) Uani d PDU 0.773(8) A 1
    F F2 0.4206(3) 0.9026(5) 0.2114(4) 0.182(3) Uani d PDU 0.773(8) A 1
    F F3 0.4237(2) 0.9205(3) 0.1009(4) 0.129(2) Uani d PDU 0.773(8) A 1
    F F4 0.3249(2) 0.8894(4) 0.0790(2) 0.1269(19) Uani d PDU 0.773(8) A 1
    F F1' 0.3816(8) 0.8806(8) 0.2243(5) 0.096(5) Uani d PDU 0.227(8) A 2
    F F2' 0.4440(4) 0.9236(7) 0.1569(9) 0.082(4) Uani d PDU 0.227(8) A 2
    F F3' 0.3702(9) 0.9217(9) 0.0687(5) 0.112(5) Uani d PDU 0.227(8) A 2
    F F4' 0.3055(4) 0.8774(9) 0.1384(11) 0.109(5) Uani d PDU 0.227(8) A 2
    H H28 0.2574(13) 1.1069(16) 0.0696(14) 0.050(9) Uiso d D 1 . .
    H H29 0.3373(14) 0.7020(18) 0.0501(13) 0.048(9) Uiso d D 1 . .
loop_
    _atom_site_aniso_label
    _atom_site_aniso_U_11
    _atom_site_aniso_U_22
    _atom_site_aniso_U_33
    _atom_site_aniso_U_12
    _atom_site_aniso_U_13
    _atom_site_aniso_U_23
    N8 0.0642(18) 0.082(2) 0.0669(17) -0.0083(15) 0.0370(15) -0.0052(15)
    C28 0.0488(17) 0.067(2) 0.0496(16) -0.0054(15) 0.0193(14) -0.0023(15)
    C25 0.0400(15) 0.0643(19) 0.0425(15) -0.0035(13) 0.0168(12) -0.0011(13)
    C24 0.0556(18) 0.0592(19) 0.0508(16) 0.0032(14) 0.0264(14) 0.0007(14)
    C26 0.060(2) 0.0591(19) 0.068(2) -0.0163(15) 0.0323(17) -0.0065(16)
    C27 0.061(2) 0.057(2) 0.070(2) -0.0081(15) 0.0337(17) -0.0143(16)
    C23 0.0533(18) 0.0538(17) 0.0513(16) -0.0046(13) 0.0241(14) 0.0040(13)
    C22 0.0434(16) 0.0615(19) 0.0422(14) -0.0043(13) 0.0185(13) 0.0001(13)
    C21 0.0528(18) 0.0588(19) 0.0508(16) -0.0022(14) 0.0266(14) -0.0057(14)
    N7 0.0492(14) 0.0615(15) 0.0438(13) -0.0014(12) 0.0254(11) -0.0007(11)
    N6 0.0535(15) 0.0522(15) 0.0478(13) -0.0051(11) 0.0304(12) -0.0071(11)
    Ag1 0.07322(19) 0.03326(13) 0.07451(18) 0.00004(10) 0.03887(14) -0.00591(10)
    C12 0.064(2) 0.075(2) 0.062(2) 0.0135(18) 0.0322(17) 0.0016(18)
    C19 0.0487(16) 0.0332(13) 0.0431(14) -0.0006(11) 0.0210(12) 0.0034(11)
    C15 0.0494(16) 0.0379(14) 0.0468(14) -0.0020(11) 0.0230(13) -0.0003(11)
    C6 0.0461(15) 0.0332(14) 0.0469(15) 0.0052(11) 0.0122(12) 0.0029(11)
    C18 0.0411(14) 0.0351(13) 0.0366(13) 0.0005(10) 0.0145(11) -0.0020(10)
    C9 0.0540(18) 0.0563(19) 0.0534(17) 0.0099(14) 0.0210(14) 0.0056(14)
    C7 0.0539(18) 0.0480(17) 0.0508(16) -0.0006(13) 0.0151(14) 0.0028(13)
    C4 0.0431(15) 0.0345(13) 0.0377(13) 0.0032(11) 0.0107(11) -0.0017(10)
    C17 0.0579(18) 0.0308(13) 0.0502(15) 0.0018(12) 0.0210(13) -0.0012(11)
    C16 0.0652(19) 0.0339(14) 0.0519(16) -0.0052(13) 0.0246(14) 0.0049(12)
    C1 0.0609(19) 0.0464(16) 0.0517(16) -0.0040(13) 0.0294(15) -0.0037(13)
    C3 0.0550(17) 0.0375(15) 0.0556(16) 0.0041(12) 0.0194(14) -0.0086(12)
    C5 0.0520(16) 0.0349(14) 0.0396(13) 0.0029(11) 0.0176(12) -0.0028(11)
    C13 0.069(2) 0.054(2) 0.063(2) 0.0052(15) 0.0251(17) -0.0041(15)
    C11 0.0524(18) 0.067(2) 0.0578(18) 0.0096(15) 0.0222(15) 0.0139(16)
    C8 0.0455(16) 0.0573(18) 0.0444(15) 0.0042(13) 0.0123(13) 0.0069(13)
    C14 0.072(2) 0.070(2) 0.082(2) 0.0147(18) 0.041(2) 0.0162(19)
    C2 0.0587(19) 0.0492(17) 0.0604(18) 0.0035(14) 0.0321(15) -0.0082(14)
    C10 0.0587(19) 0.0539(19) 0.0648(19) 0.0017(14) 0.0238(16) 0.0081(15)
    N3 0.0534(15) 0.0370(13) 0.0491(13) -0.0059(10) 0.0197(11) -0.0014(10)
    N2 0.0493(13) 0.0349(12) 0.0466(12) 0.0005(9) 0.0247(11) 0.0001(9)
    N4 0.0512(14) 0.0456(13) 0.0482(13) -0.0036(11) 0.0163(11) 0.0063(11)
    N1 0.0579(15) 0.0331(12) 0.0463(12) -0.0004(10) 0.0215(11) -0.0037(9)
    N5 0.105(3) 0.084(3) 0.134(3) 0.009(2) 0.083(3) 0.021(2)
    P1 0.0625(5) 0.0379(4) 0.0841(6) 0.0022(4) 0.0261(5) -0.0005(4)
    O2 0.0716(14) 0.0488(12) 0.0551(12) 0.0005(10) 0.0296(11) -0.0130(10)
    O1 0.0766(15) 0.0328(10) 0.0723(14) -0.0048(10) 0.0310(12) -0.0021(10)
    C20 0.0463(15) 0.0397(14) 0.0403(14) 0.0051(11) 0.0179(12) 0.0000(11)
    F5 0.139(2) 0.0483(12) 0.125(2) 0.0164(13) 0.0331(17) -0.0072(13)
    F6 0.142(2) 0.0447(13) 0.208(3) 0.0124(13) 0.083(2) 0.0042(16)
    F1 0.141(4) 0.087(2) 0.128(4) 0.010(2) 0.085(3) 0.026(2)
    F2 0.143(5) 0.219(6) 0.156(5) 0.022(4) -0.051(4) -0.062(4)
    F3 0.112(4) 0.094(3) 0.207(6) -0.018(2) 0.105(4) -0.012(3)
    F4 0.110(3) 0.157(4) 0.101(3) 0.006(3) -0.017(3) 0.017(3)
    F1' 0.149(10) 0.085(7) 0.064(6) -0.010(7) 0.041(7) 0.010(5)
    F2' 0.056(5) 0.065(6) 0.125(9) -0.004(4) 0.020(6) -0.001(6)
    F3' 0.146(11) 0.099(8) 0.085(7) 0.012(8) 0.000(7) 0.021(6)
    F4' 0.075(7) 0.097(8) 0.156(11) -0.012(5) 0.020(7) -0.009(8)
_geom_special_details
;
;
loop_
    _geom_bond_atom_site_label_1
    _geom_bond_atom_site_label_2
    _geom_bond_site_symmetry_2
    _geom_bond_distance
    _geom_bond_publ_flag
    N8 C28 . 1.134(4) ?
    N8 Ag1 8_565 2.456(3) ?
    C28 C25 . 1.440(4) ?
    C25 C26 . 1.378(4) ?
    C25 C24 . 1.389(4) ?
    C24 C23 . 1.372(4) ?
    C24 H24 . 0.9500 ?
    C26 C27 . 1.384(4) ?
    C26 H26 . 0.9500 ?
    C27 C22 . 1.379(4) ?
    C27 H27 . 0.9500 ?
    C23 C22 . 1.390(4) ?
    C23 H23 . 0.9500 ?
    C22 C21 . 1.465(4) ?
    C21 N7 . 1.271(4) ?
    C21 H21 . 0.9500 ?
    N7 N6 . 1.382(3) ?
    N6 C20 . 1.351(4) ?
    N6 H29 . 0.853(18) ?
    Ag1 N1 . 2.172(2) yes
    Ag1 N2 . 2.199(2) yes
    Ag1 N8 8_466 2.456(3) yes
    C12 C13 . 1.384(5) ?
    C12 C11 . 1.387(5) ?
    C12 H12 . 0.9500 ?
    C19 N2 . 1.343(3) ?
    C19 C18 . 1.377(3) ?
    C19 H19 . 0.9500 ?
    C15 N2 . 1.338(3) ?
    C15 C16 . 1.381(4) ?
    C15 H15 . 0.9500 ?
    C6 O1 . 1.216(3) ?
    C6 N3 . 1.358(3) ?
    C6 C4 . 1.495(4) ?
    C18 C17 . 1.388(4) ?
    C18 C20 . 1.496(3) ?
    C9 C10 . 1.369(4) ?
    C9 C8 . 1.387(4) ?
    C9 H9 . 0.9500 ?
    C7 N4 . 1.279(4) ?
    C7 C8 . 1.461(4) ?
    C7 H7 . 0.9500 ?
    C4 C5 . 1.381(4) ?
    C4 C3 . 1.386(4) ?
    C17 C16 . 1.379(4) ?
    C17 H17 . 0.9500 ?
    C16 H16 . 0.9500 ?
    C1 N1 . 1.347(3) ?
    C1 C2 . 1.369(4) ?
    C1 H1 . 0.9500 ?
    C3 C2 . 1.370(4) ?
    C3 H3 . 0.9500 ?
    C5 N1 . 1.341(3) ?
    C5 H5 . 0.9500 ?
    C13 C8 . 1.397(4) ?
    C13 H13 . 0.9500 ?
    C11 C10 . 1.387(4) ?
    C11 C14 . 1.443(5) ?
    C14 N5 . 1.130(4) ?
    C2 H2 . 0.9500 ?
    C10 H10 . 0.9500 ?
    N3 N4 . 1.371(3) ?
    N3 H28 . 0.865(18) ?
    P1 F2 . 1.500(5) ?
    P1 F1' . 1.545(9) ?
    P1 F4' . 1.555(10) ?
    P1 F6 . 1.559(2) ?
    P1 F2' . 1.560(8) ?
    P1 F3' . 1.562(9) ?
    P1 F3 . 1.564(4) ?
    P1 F1 . 1.577(3) ?
    P1 F5 . 1.589(2) ?
    P1 F4 . 1.594(4) ?
    O2 C20 . 1.216(3) ?
loop_
    _geom_angle_atom_site_label_1
    _geom_angle_atom_site_label_2
    _geom_angle_atom_site_label_3
    _geom_angle_site_symmetry_1
    _geom_angle_site_symmetry_3
    _geom_angle
    _geom_angle_publ_flag
    C28 N8 Ag1 . 8_565 153.0(3) ?
    N8 C28 C25 . . 177.1(4) ?
    C26 C25 C24 . . 120.9(3) ?
    C26 C25 C28 . . 120.5(3) ?
    C24 C25 C28 . . 118.5(3) ?
    C23 C24 C25 . . 119.7(3) ?
    C23 C24 H24 . . 120.1 ?
    C25 C24 H24 . . 120.1 ?
    C25 C26 C27 . . 118.5(3) ?
    C25 C26 H26 . . 120.7 ?
    C27 C26 H26 . . 120.7 ?
    C22 C27 C26 . . 121.4(3) ?
    C22 C27 H27 . . 119.3 ?
    C26 C27 H27 . . 119.3 ?
    C24 C23 C22 . . 120.2(3) ?
    C24 C23 H23 . . 119.9 ?
    C22 C23 H23 . . 119.9 ?
    C27 C22 C23 . . 119.2(3) ?
    C27 C22 C21 . . 119.7(3) ?
    C23 C22 C21 . . 121.0(3) ?
    N7 C21 C22 . . 120.4(3) ?
    N7 C21 H21 . . 119.8 ?
    C22 C21 H21 . . 119.8 ?
    C21 N7 N6 . . 114.8(3) ?
    C20 N6 N7 . . 119.3(2) ?
    C20 N6 H29 . . 123(2) ?
    N7 N6 H29 . . 116(2) ?
    N1 Ag1 N2 . . 156.22(8) yes
    N1 Ag1 N8 . 8_466 109.53(9) yes
    N2 Ag1 N8 . 8_466 92.22(9) yes
    C13 C12 C11 . . 119.3(3) ?
    C13 C12 H12 . . 120.3 ?
    C11 C12 H12 . . 120.3 ?
    N2 C19 C18 . . 123.0(2) ?
    N2 C19 H19 . . 118.5 ?
    C18 C19 H19 . . 118.5 ?
    N2 C15 C16 . . 122.7(2) ?
    N2 C15 H15 . . 118.7 ?
    C16 C15 H15 . . 118.7 ?
    O1 C6 N3 . . 123.4(3) ?
    O1 C6 C4 . . 120.7(2) ?
    N3 C6 C4 . . 115.9(2) ?
    C19 C18 C17 . . 118.5(2) ?
    C19 C18 C20 . . 123.1(2) ?
    C17 C18 C20 . . 118.4(2) ?
    C10 C9 C8 . . 121.1(3) ?
    C10 C9 H9 . . 119.5 ?
    C8 C9 H9 . . 119.5 ?
    N4 C7 C8 . . 120.0(3) ?
    N4 C7 H7 . . 120.0 ?
    C8 C7 H7 . . 120.0 ?
    C5 C4 C3 . . 117.9(2) ?
    C5 C4 C6 . . 124.2(2) ?
    C3 C4 C6 . . 117.7(2) ?
    C16 C17 C18 . . 119.0(2) ?
    C16 C17 H17 . . 120.5 ?
    C18 C17 H17 . . 120.5 ?
    C17 C16 C15 . . 118.9(2) ?
    C17 C16 H16 . . 120.5 ?
    C15 C16 H16 . . 120.5 ?
    N1 C1 C2 . . 122.8(3) ?
    N1 C1 H1 . . 118.6 ?
    C2 C1 H1 . . 118.6 ?
    C2 C3 C4 . . 119.2(3) ?
    C2 C3 H3 . . 120.4 ?
    C4 C3 H3 . . 120.4 ?
    N1 C5 C4 . . 123.4(2) ?
    N1 C5 H5 . . 118.3 ?
    C4 C5 H5 . . 118.3 ?
    C12 C13 C8 . . 120.9(3) ?
    C12 C13 H13 . . 119.6 ?
    C8 C13 H13 . . 119.6 ?
    C10 C11 C12 . . 120.1(3) ?
    C10 C11 C14 . . 119.2(3) ?
    C12 C11 C14 . . 120.7(3) ?
    C9 C8 C13 . . 118.5(3) ?
    C9 C8 C7 . . 121.3(3) ?
    C13 C8 C7 . . 120.3(3) ?
    N5 C14 C11 . . 178.6(4) ?
    C1 C2 C3 . . 119.4(3) ?
    C1 C2 H2 . . 120.3 ?
    C3 C2 H2 . . 120.3 ?
    C9 C10 C11 . . 120.1(3) ?
    C9 C10 H10 . . 119.9 ?
    C11 C10 H10 . . 119.9 ?
    C6 N3 N4 . . 119.2(2) ?
    C6 N3 H28 . . 126(2) ?
    N4 N3 H28 . . 114(2) ?
    C15 N2 C19 . . 117.9(2) ?
    C15 N2 Ag1 . . 120.36(17) ?
    C19 N2 Ag1 . . 121.45(17) ?
    C7 N4 N3 . . 115.7(2) ?
    C5 N1 C1 . . 117.3(2) ?
    C5 N1 Ag1 . . 121.31(17) ?
    C1 N1 Ag1 . . 121.18(18) ?
    F2 P1 F4' . . 127.9(7) ?
    F1' P1 F4' . . 89.8(7) ?
    F2 P1 F6 . . 92.4(3) ?
    F1' P1 F6 . . 94.9(5) ?
    F4' P1 F6 . . 88.7(5) ?
    F2 P1 F2' . . 50.8(5) ?
    F1' P1 F2' . . 88.9(7) ?
    F4' P1 F2' . . 178.3(8) ?
    F6 P1 F2' . . 90.3(4) ?
    F2 P1 F3' . . 139.5(7) ?
    F1' P1 F3' . . 177.5(8) ?
    F4' P1 F3' . . 92.5(8) ?
    F6 P1 F3' . . 84.2(4) ?
    F2' P1 F3' . . 88.8(7) ?
    F2 P1 F3 . . 92.8(4) ?
    F1' P1 F3 . . 130.6(6) ?
    F4' P1 F3 . . 139.2(7) ?
    F6 P1 F3 . . 92.24(19) ?
    F3' P1 F3 . . 47.2(6) ?
    F2 P1 F1 . . 90.2(4) ?
    F1' P1 F1 . . 52.3(6) ?
    F6 P1 F1 . . 88.72(18) ?
    F2' P1 F1 . . 140.8(6) ?
    F3' P1 F1 . . 129.9(7) ?
    F3 P1 F1 . . 176.8(3) ?
    F2 P1 F5 . . 91.5(3) ?
    F1' P1 F5 . . 88.1(4) ?
    F4' P1 F5 . . 88.8(5) ?
    F6 P1 F5 . . 176.14(19) ?
    F2' P1 F5 . . 92.2(4) ?
    F3' P1 F5 . . 92.9(4) ?
    F3 P1 F5 . . 87.63(19) ?
    F1 P1 F5 . . 91.21(18) ?
    F2 P1 F4 . . 176.3(4) ?
    F1' P1 F4 . . 139.5(6) ?
    F4' P1 F4 . . 50.2(7) ?
    F6 P1 F4 . . 90.8(2) ?
    F2' P1 F4 . . 131.2(6) ?
    F3 P1 F4 . . 89.0(3) ?
    F1 P1 F4 . . 87.9(3) ?
    F5 P1 F4 . . 85.3(2) ?
    O2 C20 N6 . . 123.8(2) ?
    O2 C20 C18 . . 121.3(2) ?
    N6 C20 C18 . . 114.9(2) ?
loop_
    _geom_torsion_atom_site_label_1
    _geom_torsion_atom_site_label_2
    _geom_torsion_atom_site_label_3
    _geom_torsion_atom_site_label_4
    _geom_torsion_site_symmetry_1
    _geom_torsion_site_symmetry_2
    _geom_torsion_site_symmetry_3
    _geom_torsion_site_symmetry_4
    _geom_torsion
    _geom_torsion_publ_flag
    C26 C25 C24 C23 . . . . -0.5(5) ?
    C28 C25 C24 C23 . . . . 178.8(3) ?
    C24 C25 C26 C27 . . . . 1.2(5) ?
    C28 C25 C26 C27 . . . . -178.1(3) ?
    C25 C26 C27 C22 . . . . -1.0(5) ?
    C25 C24 C23 C22 . . . . -0.4(5) ?
    C26 C27 C22 C23 . . . . 0.2(5) ?
    C26 C27 C22 C21 . . . . 177.6(3) ?
    C24 C23 C22 C27 . . . . 0.6(5) ?
    C24 C23 C22 C21 . . . . -176.8(3) ?
    C27 C22 C21 N7 . . . . 169.9(3) ?
    C23 C22 C21 N7 . . . . -12.7(5) ?
    C22 C21 N7 N6 . . . . 177.8(3) ?
    C21 N7 N6 C20 . . . . 179.8(3) ?
    N2 C19 C18 C17 . . . . 0.1(4) ?
    N2 C19 C18 C20 . . . . 178.6(3) ?
    O1 C6 C4 C5 . . . . -159.2(3) ?
    N3 C6 C4 C5 . . . . 20.1(4) ?
    O1 C6 C4 C3 . . . . 16.2(4) ?
    N3 C6 C4 C3 . . . . -164.5(3) ?
    C19 C18 C17 C16 . . . . 0.1(4) ?
    C20 C18 C17 C16 . . . . -178.5(3) ?
    C18 C17 C16 C15 . . . . 0.2(4) ?
    N2 C15 C16 C17 . . . . -0.7(5) ?
    C5 C4 C3 C2 . . . . -1.1(4) ?
    C6 C4 C3 C2 . . . . -176.9(3) ?
    C3 C4 C5 N1 . . . . 0.2(4) ?
    C6 C4 C5 N1 . . . . 175.6(3) ?
    C11 C12 C13 C8 . . . . -0.1(5) ?
    C13 C12 C11 C10 . . . . -1.0(5) ?
    C13 C12 C11 C14 . . . . 179.5(3) ?
    C10 C9 C8 C13 . . . . -0.4(5) ?
    C10 C9 C8 C7 . . . . 179.4(3) ?
    C12 C13 C8 C9 . . . . 0.8(5) ?
    C12 C13 C8 C7 . . . . -179.0(3) ?
    N4 C7 C8 C9 . . . . -3.3(5) ?
    N4 C7 C8 C13 . . . . 176.4(3) ?
    N1 C1 C2 C3 . . . . -0.4(5) ?
    C4 C3 C2 C1 . . . . 1.2(5) ?
    C8 C9 C10 C11 . . . . -0.7(5) ?
    C12 C11 C10 C9 . . . . 1.4(5) ?
    C14 C11 C10 C9 . . . . -179.0(3) ?
    O1 C6 N3 N4 . . . . 2.7(4) ?
    C4 C6 N3 N4 . . . . -176.6(2) ?
    C16 C15 N2 C19 . . . . 0.9(4) ?
    C16 C15 N2 Ag1 . . . . -173.5(2) ?
    C18 C19 N2 C15 . . . . -0.6(4) ?
    C18 C19 N2 Ag1 . . . . 173.8(2) ?
    N1 Ag1 N2 C15 . . . . -169.9(2) ?
    N8 Ag1 N2 C15 8_466 . . . -13.3(2) ?
    N1 Ag1 N2 C19 . . . . 15.9(4) ?
    N8 Ag1 N2 C19 8_466 . . . 172.5(2) ?
    C8 C7 N4 N3 . . . . 179.3(3) ?
    C6 N3 N4 C7 . . . . 172.6(3) ?
    C4 C5 N1 C1 . . . . 0.7(4) ?
    C4 C5 N1 Ag1 . . . . -173.5(2) ?
    C2 C1 N1 C5 . . . . -0.6(4) ?
    C2 C1 N1 Ag1 . . . . 173.6(2) ?
    N2 Ag1 N1 C5 . . . . -25.6(4) ?
    N8 Ag1 N1 C5 8_466 . . . 179.3(2) ?
    N2 Ag1 N1 C1 . . . . 160.4(2) ?
    N8 Ag1 N1 C1 8_466 . . . 5.3(2) ?
    N7 N6 C20 O2 . . . . -3.9(4) ?
    N7 N6 C20 C18 . . . . 176.5(2) ?
    C19 C18 C20 O2 . . . . -150.7(3) ?
    C17 C18 C20 O2 . . . . 27.8(4) ?
    C19 C18 C20 N6 . . . . 29.0(4) ?
    C17 C18 C20 N6 . . . . -152.5(3) ?
loop_
    _geom_hbond_atom_site_label_D
    _geom_hbond_atom_site_label_H
    _geom_hbond_atom_site_label_A
    _geom_hbond_site_symmetry_A
    _geom_hbond_distance_DH
    _geom_hbond_distance_HA
    _geom_hbond_distance_DA
    _geom_hbond_angle_DHA
    N3 H28 O2 7_565 0.865(18) 2.15(2) 2.990(3) 162(3)
    N6 H29 F5 . 0.853(18) 2.21(2) 3.001(4) 155(3)
data_global
_journal_date_recd_electronic     2008-10-11
_journal_date_accepted     2008-11-20
_journal_name_full     'Acta Crystallographica, Section E'
_journal_year     2008
_journal_volume     64
_journal_issue     12
_journal_page_first     m1618
_journal_page_last     m1619
_journal_paper_category     QM
_journal_coeditor_code     BH2203
_publ_contact_author_name     'Cao-Yuan Niu'
_publ_contact_author_address
;College of Sciences
Henan Agricultural University
Zhengzhou 450002
P. R. China
;
_publ_contact_author_email     niu_cy2000@yahoo.com.cn
_publ_contact_author_fax     '86 371 63554576'
_publ_contact_author_phone     '86 371 63978906'
_publ_section_title
;\
<i>catena</i>-Poly[[[N'-(4-cyanobenzylidene)nicotinohydrazide)silver(I)]-\m-\
<i>N</i>'-(4-cyanobenzylidene)nicotinohydrazide] hexafluorophosphate]
;
loop_
    _publ_author_name
    _publ_author_address
    "Wan, Xin-Sheng"
;
College of Sciences
Henan Agricultural University
Zhengzhou 450002
People's Republic of China
;
    "Dang, Yu-Li"
;
College of Sciences
Henan Agricultural University
Zhengzhou 450002
People's Republic of China
;
    "Kou, Chun-Hong"
;
College of Sciences
Henan Agricultural University
Zhengzhou 450002
People's Republic of China
;
    "Zhou, Zhan-Fang"
;
College of Sciences
Henan Agricultural University
Zhengzhou 450002
People's Republic of China
;
    "Niu, Cao-Yuan"
;
College of Sciences
Henan Agricultural University
Zhengzhou 450002
People's Republic of China
;
_publ_section_synopsis     .
