# Supplementary material for: catena-Poly[[[N′-(4-cyano­benzyl­idene)nicotinohydrazide)silver(I)]-μ-N′-(4-cyano­benzyl­idene)nicotinohydrazide] hexa­fluorido­phosphate]
Source: Acta Crystallogr Sect E Struct Rep Online. 2008 Nov 26;64(Pt 12):m1618–9. doi: 10.1107/S1600536808038907 (PMC2959965; doi:10.1107/S1600536808038907)
Supplement: Supplementary file 2 [file e-64-m1618-Isup2.hkl]

# 
# h,k,l, Fc-squared, Fo-squared, sigma(Fo-squared) and status flag 
# 
data_I
_shelx_title ' a in C2/c' 
_shelx_refln_list_code          4 
_shelx_F_calc_maximum     1293.11 
_exptl_crystal_F_000      3008.00 
_reflns_d_resolution_high  0.7696 
 
loop_ 
 _symmetry_equiv_pos_as_xyz 
 'x, y, z' 
 '-x, y, -z+1/2' 
 'x+1/2, y+1/2, z' 
 '-x+1/2, y+1/2, -z+1/2' 
 '-x, -y, -z' 
 'x, -y, z-1/2' 
 '-x+1/2, -y+1/2, -z' 
 'x+1/2, -y+1/2, z-1/2' 
 
_cell_length_a    22.3252 
_cell_length_b    13.6939 
_cell_length_c    19.8523 
_cell_angle_alpha  90.000 
_cell_angle_beta   99.977 
_cell_angle_gamma  90.000 
 
_shelx_F_squared_multiplier     1.000 
 
loop_ 
 _refln_index_h 
 _refln_index_k 
 _refln_index_l 
 _refln_F_squared_calc 
 _refln_F_squared_meas 
 _refln_F_squared_sigma 
 _refln_observed_status 
   4   0   0    11607.43    12537.62    149.17 o 
   6   0   0    51207.71    52196.24    509.47 o 
   8   0   0    26944.07    28127.31    322.33 o 
  10   0   0    12182.39    12131.12    222.06 o 
  12   0   0      450.30      478.66     43.37 o 
  14   0   0    41980.40    40152.48    620.79 o 
  16   0   0    36138.80    36148.27    464.99 o 
  18   0   0     2858.41     2879.98    114.50 o 
  20   0   0     1441.75     1312.90    144.26 o 
  22   0   0      219.21      196.12     82.66 o 
  24   0   0     1342.16     1196.20    157.22 o 
  26   0   0       34.02     -104.55     69.70 o 
  28   0   0        0.65     -114.27     76.18 o 
   3   1   0      765.00     1010.48     19.58 o 
   5   1   0    63027.98    67413.20    388.78 o 
   7   1   0       29.98       -3.49     14.45 o 
   9   1   0     2792.21     2421.67     51.66 o 
  11   1   0     3347.80     3103.30     64.74 o 
  13   1   0     2085.55     2168.37     58.85 o 
  15   1   0        1.45       13.28     17.18 o 
  17   1   0       42.20       78.89     32.52 o 
  19   1   0       14.33       45.70     30.25 o 
  21   1   0      205.30      109.57     52.68 o 
  23   1   0       74.52      120.28     57.27 o 
  25   1   0        1.34      -24.44     51.39 o 
  27   1   0        2.25      -78.83     52.55 o 
   0   2   0   245406.16   251337.41   3160.68 o 
   2   2   0     6562.62     6503.63     70.18 o 
   4   2   0      508.23      479.73     25.27 o 
   6   2   0     1290.89     1075.22     22.25 o 
   8   2   0     7915.33     7604.52     72.13 o 
  10   2   0     2110.57     2011.77     38.36 o 
  12   2   0     6372.66     6335.37     85.30 o 
  14   2   0    39734.07    39473.35    335.92 o 
  16   2   0     4067.95     4144.60    113.09 o 
  18   2   0      120.67      104.42     34.93 o 
  20   2   0      448.21      531.77     58.58 o 
  22   2   0      877.59      964.32    145.07 o 
  24   2   0      332.06      282.84     68.77 o 
  26   2   0      100.44      103.87     94.82 o 
  28   2   0       21.04      209.09    115.08 o 
   1   3   0     7759.32     9356.41    124.68 o 
   3   3   0    17807.76    18717.04    183.22 o 
   5   3   0    17204.28    16713.37    229.27 o 
   7   3   0     8229.79     8405.13     83.51 o 
   9   3   0    30960.80    30134.99    195.53 o 
  11   3   0    14629.63    14030.95    119.13 o 
  13   3   0     2881.54     2987.52     58.60 o 
  15   3   0        0.14       24.52     21.00 o 
  17   3   0     5580.59     6003.30    142.81 o 
  19   3   0     1476.92     1607.03     85.75 o 
  21   3   0      851.96      869.11     72.18 o 
  23   3   0      547.57      483.26     65.69 o 
  25   3   0      192.93      188.40     78.61 o 
  27   3   0      652.20      718.04    158.84 o 
   0   4   0     8014.02     9037.93    188.02 o 
   2   4   0     8299.09     8832.71    106.37 o 
   4   4   0        4.04       89.84     19.45 o 
   6   4   0    19953.53    22646.87    192.62 o 
   8   4   0       40.25       59.69      9.41 o 
  10   4   0      697.16      879.79     25.32 o 
  12   4   0     1084.13     1070.15     38.85 o 
  14   4   0      234.57      238.38     24.91 o 
  16   4   0      477.29      506.87     41.07 o 
  18   4   0       80.14       24.97     41.49 o 
  20   4   0     1294.57     1175.48     82.44 o 
  22   4   0      122.98      125.93     47.18 o 
  24   4   0       97.28       98.35     65.64 o 
  26   4   0      117.35      322.55    121.56 o 
   1   5   0    11438.01    10948.06    281.22 o 
   3   5   0   109836.01   108216.84    812.84 o 
   5   5   0    33046.78    33253.50    263.44 o 
   7   5   0       81.66       72.40     46.40 o 
   9   5   0    30660.63    32368.59    273.76 o 
  11   5   0    27871.47    27529.86    253.92 o 
  13   5   0    12944.06    13089.28    145.68 o 
  15   5   0       13.60       55.48     22.82 o 
  17   5   0     8377.52     8078.57    145.33 o 
  19   5   0     3674.61     3765.42    126.72 o 
  21   5   0      259.99      325.09     71.08 o 
  23   5   0      817.23      797.58     99.22 o 
  25   5   0      478.37      498.40     88.25 o 
  27   5   0      203.81      290.13    126.43 o 
   0   6   0    66976.81    79676.72   1100.57 o 
   2   6   0    66611.44    71460.80   1153.24 o 
   4   6   0     6885.25     6324.11    204.66 o 
   6   6   0    57024.41    58787.69    431.91 o 
   8   6   0     7945.94     7339.26    103.54 o 
  10   6   0     1931.19     1935.25     54.53 o 
  12   6   0     4522.15     5097.69     85.41 o 
  14   6   0     3523.07     3427.22     74.97 o 
  16   6   0       45.11       32.38     21.59 o 
  18   6   0        2.69      -32.38     21.59 o 
  20   6   0       77.41       77.80     81.04 o 
  22   6   0      353.16      326.01     83.47 o 
  24   6   0        0.87       63.52     59.97 o 
  26   6   0      129.75      219.62     76.16 o 
   1   7   0     9555.65    11100.92    183.74 o 
   3   7   0      241.56      364.78     63.40 o 
   5   7   0    22400.25    20824.55    201.19 o 
   7   7   0      894.47      994.02     39.76 o 
   9   7   0     1069.95      800.68     38.68 o 
  11   7   0      563.30      498.99     34.34 o 
  13   7   0      844.10      895.28     50.63 o 
  15   7   0     3617.35     3463.29     79.66 o 
  17   7   0      444.24      380.69     43.56 o 
  19   7   0      454.13      515.26     51.43 o 
  21   7   0      925.21     1014.65    111.64 o 
  23   7   0      161.87      193.42    176.67 o 
  25   7   0      186.22      185.56     77.20 o 
   0   8   0    12584.58    12973.38    301.48 o 
   2   8   0    13433.62    13154.55    260.15 o 
   4   8   0     2267.60     2509.78     62.10 o 
   6   8   0    13532.40    13371.39    158.23 o 
   8   8   0    25579.80    24392.66    312.33 o 
  10   8   0     2641.02     2517.42    168.44 o 
  12   8   0     6981.17     7071.68    119.52 o 
  14   8   0    15831.92    15904.51    230.17 o 
  16   8   0     1618.84     1592.24     70.54 o 
  18   8   0       39.41       14.48     32.09 o 
  20   8   0      380.97      453.99     56.43 o 
  22   8   0      825.46     1059.32    123.21 o 
  24   8   0      500.76      518.18    102.47 o 
   1   9   0    13805.52    14374.34    196.61 o 
   3   9   0    20166.55    20875.71    218.32 o 
   5   9   0        3.43      316.75     47.02 o 
   7   9   0     3404.23     3129.29     74.72 o 
   9   9   0     1946.44     1642.33     56.59 o 
  11   9   0      526.42      572.98     80.80 o 
  13   9   0     7495.71     7453.78    159.39 o 
  15   9   0       45.78       55.61     31.93 o 
  17   9   0     1791.47     1743.22     91.94 o 
  19   9   0      380.76      338.31     72.86 o 
  21   9   0      118.67       46.26     52.69 o 
  23   9   0      288.20      245.42     87.63 o 
   0  10   0    36260.11    34986.75    449.24 o 
   2  10   0    20991.85    20867.13    200.20 o 
   4  10   0     3666.70     3716.84     83.45 o 
   6  10   0     3755.19     3694.67     84.56 o 
   8  10   0     1115.83     1063.55     63.12 o 
  10  10   0     1669.76     1716.01     79.18 o 
  12  10   0        0.70       25.91     33.62 o 
  14  10   0     1577.76     1687.92     74.43 o 
  16  10   0     6771.44     6410.52    139.36 o 
  18  10   0     1073.05     1073.01     69.94 o 
  20  10   0      138.18      171.27     58.91 o 
  22  10   0      256.04      210.46     86.42 o 
   1  11   0     1130.77     1143.42     52.74 o 
   3  11   0     6515.80     7065.33    125.58 o 
   5  11   0    10050.20    10652.45    190.42 o 
   7  11   0      116.52       81.81     31.53 o 
   9  11   0     4088.40     3967.21    119.35 o 
  11  11   0     6606.11     6612.84    188.41 o 
  13  11   0     3291.78     3677.93    120.09 o 
  15  11   0       70.72       92.73     35.67 o 
  17  11   0     1974.81     2153.39    119.18 o 
  19  11   0     1244.21     1234.62    103.80 o 
  21  11   0      397.97      295.04     72.09 o 
   0  12   0    11160.02    12017.07    356.59 o 
   2  12   0       29.82      107.92     58.68 o 
   4  12   0      522.57      498.94     53.38 o 
   6  12   0        2.35        5.57     38.75 o 
   8  12   0      274.14      399.23     52.02 o 
  10  12   0      404.33      317.55     73.32 o 
  12  12   0      459.21      452.98     68.56 o 
  14  12   0       31.83       49.25     36.73 o 
  16  12   0      150.94      163.19     56.03 o 
  18  12   0        0.26       26.26     51.20 o 
  20  12   0        1.39       30.30     58.61 o 
   1  13   0     2773.86     2703.33    130.52 o 
   3  13   0     8316.89     8018.06    177.11 o 
   5  13   0     8239.75     7533.09    174.37 o 
   7  13   0      814.12      832.16    115.91 o 
   9  13   0     1472.20     1419.67    105.01 o 
  11  13   0     4015.60     3851.89    144.20 o 
  13  13   0      795.86      708.78    100.86 o 
  15  13   0       56.64      155.31     54.39 o 
  17  13   0     1148.67     1233.74    104.93 o 
  19  13   0     1038.14     1118.85    106.15 o 
   0  14   0     4869.16     4196.41    226.92 o 
   2  14   0       81.55       90.75     53.06 o 
   4  14   0     1478.27     1405.08    106.13 o 
   6  14   0     4609.36     4640.45    141.92 o 
   8  14   0     2188.74     1954.30    100.38 o 
  10  14   0      428.00      425.31     61.03 o 
  12  14   0       75.92       76.54     68.89 o 
  14  14   0     1148.88     1078.66     95.53 o 
  16  14   0      390.85      365.45     73.00 o 
   1  15   0      637.12      447.36    102.11 o 
   3  15   0     1553.47     1617.62    153.98 o 
   5  15   0      565.59      602.98     85.85 o 
   7  15   0      134.75      136.15     61.14 o 
   9  15   0      105.63      158.84    100.49 o 
  11  15   0        2.71      -15.37     55.37 o 
  13  15   0      401.37      342.01     71.55 o 
  15  15   0      143.45      205.69     77.21 o 
   0  16   0     1606.70     1432.84    162.09 o 
   2  16   0     1441.69     1479.85    162.09 o 
   4  16   0       22.59      121.56     87.53 o 
   6  16   0     1789.57     1656.52    192.88 o 
   8  16   0     4992.26     5070.06    314.45 o 
  10  16   0      665.17     1027.63    175.05 o 
  12  16   0      342.53      421.42    136.15 o 
   1  17   0      117.47      244.95     72.61 o 
   3  17   0       88.75       84.28     90.77 o 
   7  17   0       30.00      100.49    100.49 o 
 -27   1   1     1825.82     1733.44    140.92 o 
 -25   1   1      890.38      912.71    104.22 o 
 -23   1   1      388.16      400.40     77.71 o 
 -21   1   1     2338.20     2422.27    131.14 o 
 -19   1   1     5246.74     5109.66    134.08 o 
 -17   1   1     1478.00     1624.85     73.76 o 
 -15   1   1      551.54      556.95     51.24 o 
 -13   1   1    10180.06    11043.08    139.91 o 
 -11   1   1    22978.61    23609.02    188.97 o 
  -9   1   1      731.94      611.12     23.75 o 
  -7   1   1    36104.16    36297.27    237.63 o 
  -5   1   1   241731.05   239729.16   1692.44 o 
  -3   1   1    16868.40    17964.47    152.59 o 
   1   1   1    45116.28    45292.19    410.19 o 
   3   1   1     6821.19     7062.46     51.67 o 
   5   1   1    38845.11    40069.61    281.03 o 
   7   1   1      200.00      296.03     18.26 o 
   9   1   1    19020.15    18303.40    172.48 o 
  11   1   1    33130.44    31595.71    269.59 o 
  13   1   1     5374.12     5228.04     92.94 o 
  15   1   1     4027.13     3888.42     85.19 o 
  17   1   1     2112.23     2170.58     71.59 o 
  19   1   1     3305.92     3415.40    112.00 o 
  21   1   1       75.99      -43.02     40.07 o 
  23   1   1       56.49      104.49     53.83 o 
  25   1   1      270.62      228.13     72.61 o 
  27   1   1      174.57      137.72     74.47 o 
 -28   2   1      155.57      189.97     77.31 o 
 -26   2   1        2.83       15.65     58.32 o 
 -24   2   1      902.96     1160.98    207.47 o 
 -22   2   1     1375.52     1266.91    106.29 o 
 -20   2   1      880.57      781.50     66.62 o 
 -18   2   1       10.42        4.21     25.45 o 
 -16   2   1    16224.88    15478.98    230.65 o 
 -14   2   1    19887.25    20014.88    182.02 o 
 -12   2   1      844.62     1056.50     35.24 o 
 -10   2   1     9094.46     8025.16     80.81 o 
  -8   2   1    51978.88    52540.23    331.79 o 
  -6   2   1     2545.19     2552.71     60.71 o 
  -4   2   1    10035.42    10253.70    106.98 o 
  -2   2   1      342.68      420.84     24.31 o 
   0   2   1    27741.72    32823.64    319.61 o 
   2   2   1     1391.11     1377.33     25.97 o 
   4   2   1   137287.66   142976.20    721.64 o 
   6   2   1    25352.95    24621.37    154.54 o 
   8   2   1     7970.27     8680.10     89.22 o 
  10   2   1      720.93      730.14     31.78 o 
  12   2   1     5366.99     5535.90     91.14 o 
  14   2   1     2404.38     2532.29     67.04 o 
  16   2   1     3074.78     3304.47    120.84 o 
  18   2   1       63.07       10.60     25.42 o 
  20   2   1     3464.46     3503.02    118.22 o 
  22   2   1     2272.47     2238.95    105.21 o 
  24   2   1        4.52       79.02     57.87 o 
  26   2   1        0.69      -73.05     48.70 o 
  28   2   1       11.00      163.71    106.98 o 
 -27   3   1      197.50      241.51    115.89 o 
 -25   3   1      111.10       92.43     83.47 o 
 -23   3   1      269.75      258.70     55.10 o 
 -21   3   1      368.28      196.42     56.47 o 
 -19   3   1     2927.34     2751.19    170.15 o 
 -17   3   1     4067.89     3986.11    159.79 o 
 -15   3   1       51.26       34.95     19.89 o 
 -13   3   1     6104.55     6002.07     89.72 o 
 -11   3   1     3410.16     3011.83     47.57 o 
  -9   3   1     3664.78     4159.01     65.63 o 
  -7   3   1      531.33      515.92     35.01 o 
  -5   3   1     2121.88     1993.26     48.61 o 
  -3   3   1    26306.04    26198.97    225.85 o 
  -1   3   1   258267.17   274081.75   2560.34 o 
   1   3   1    13724.72    14371.03    139.50 o 
   3   3   1    30961.80    29934.65    191.93 o 
   5   3   1      266.44      228.43     11.51 o 
   7   3   1     7509.53     7484.45     90.05 o 
   9   3   1     3120.54     3180.60     62.58 o 
  11   3   1      345.21      317.42     18.88 o 
  13   3   1     1432.74     1494.36     81.18 o 
  15   3   1     4586.23     4762.08    119.51 o 
  17   3   1       53.53       23.53     26.53 o 
  19   3   1     1642.26     1658.04     85.28 o 
  21   3   1       21.38       41.31     36.58 o 
  23   3   1      948.78      814.67     75.49 o 
  25   3   1        0.36       72.94     87.53 o 
  27   3   1      112.89      134.53    106.98 o 
 -28   4   1       43.63      -69.70     85.91 o 
 -26   4   1      103.18      251.23    113.46 o 
 -24   4   1     3122.77     3424.77    201.36 o 
 -22   4   1     4917.97     5246.12    182.00 o 
 -20   4   1       92.83       15.69     37.11 o 
 -18   4   1     5455.69     5724.35    162.62 o 
 -16   4   1     8821.69     8365.96    139.42 o 
 -14   4   1     8051.81     7503.79    106.49 o 
 -12   4   1       94.55      139.99     19.18 o 
 -10   4   1    53092.61    53334.91    405.12 o 
  -8   4   1    42748.88    41340.98    319.99 o 
  -6   4   1    48413.75    47032.99    661.59 o 
  -4   4   1     6504.36     6458.96     90.68 o 
  -2   4   1   107126.20   112533.61    717.08 o 
   0   4   1    32504.54    35664.98    301.15 o 
   2   4   1     4379.34     4556.00     60.98 o 
   4   4   1     7958.97     7888.77     87.04 o 
   6   4   1    36530.54    35163.58    233.30 o 
   8   4   1    14603.46    13541.93    108.72 o 
  10   4   1      491.93      531.55     22.19 o 
  12   4   1     3439.01     3584.20     67.15 o 
  14   4   1    13428.12    12904.77    170.64 o 
  16   4   1     4914.26     4941.66    151.59 o 
  18   4   1      112.38      100.41     35.29 o 
  20   4   1      349.93      329.21     52.34 o 
  22   4   1     1159.34     1400.17    111.88 o 
  24   4   1       26.19       30.46     54.44 o 
  26   4   1        6.10      -51.87     79.42 o 
 -27   5   1       46.66       95.63    100.49 o 
 -25   5   1       81.33      146.03    127.24 o 
 -23   5   1      205.90      157.65     65.72 o 
 -21   5   1     1939.52     1849.26    100.51 o 
 -19   5   1      161.54      127.32     37.41 o 
 -17   5   1       80.66       45.05     26.45 o 
 -15   5   1     2025.14     1930.47     57.20 o 
 -13   5   1      180.35      211.05     29.05 o 
 -11   5   1       44.64      101.58     28.93 o 
  -9   5   1      310.05      351.40     25.84 o 
  -7   5   1    10676.77    10828.14    139.28 o 
  -5   5   1    36944.44    40817.64    354.24 o 
  -3   5   1     7876.72     7981.61     93.78 o 
  -1   5   1      207.70      235.97     28.49 o 
   1   5   1     2232.45     2446.83     55.93 o 
   3   5   1     1624.28     2058.49    341.19 o 
   5   5   1     1599.78     1865.85     42.88 o 
   7   5   1     1476.41     1607.87     34.31 o 
   9   5   1     2365.88     2667.77     55.82 o 
  11   5   1       79.22       88.96     17.61 o 
  13   5   1      399.90      417.62     29.33 o 
  15   5   1      339.30      356.76     36.32 o 
  17   5   1     1483.29     1827.60    150.35 o 
  19   5   1      676.56      630.86     62.13 o 
  21   5   1       38.33       11.42     49.44 o 
  23   5   1      178.97      154.45     59.97 o 
  25   5   1       51.77       94.58     73.75 o 
  27   5   1       13.40      -24.31     95.63 o 
 -26   6   1        3.29       33.00     60.16 o 
 -24   6   1      401.86      369.19    132.10 o 
 -22   6   1     1200.30     1158.46    115.76 o 
 -20   6   1       61.31        7.97     32.11 o 
 -18   6   1      277.42      269.45     34.65 o 
 -16   6   1     2174.59     2090.25     64.18 o 
 -14   6   1      902.60      867.45     41.61 o 
 -12   6   1      614.91      596.22     51.24 o 
 -10   6   1    13722.63    12903.97    154.61 o 
  -8   6   1    16612.54    15612.35    167.43 o 
  -6   6   1     1359.98     1128.94     32.94 o 
  -4   6   1    11376.38     9852.26    132.79 o 
  -2   6   1    58025.12    57144.13    472.25 o 
   0   6   1    22416.35    25656.76    253.41 o 
   2   6   1     1381.25     1517.96     56.74 o 
   4   6   1     2480.29     2477.03     84.12 o 
   6   6   1    24217.45    24191.49    214.43 o 
   8   6   1     8017.30     7971.24    132.65 o 
  10   6   1      256.11      287.96     22.89 o 
  12   6   1    10389.50    10378.01    144.54 o 
  14   6   1    10025.13    10156.81    132.35 o 
  16   6   1     2408.82     2438.66     68.44 o 
  18   6   1      486.68      701.94     87.08 o 
  20   6   1      362.91      529.73     86.53 o 
  22   6   1      530.32      600.45     90.92 o 
  24   6   1      117.33      251.62     75.70 o 
  26   6   1       39.63      170.70     98.06 o 
 -25   7   1       33.76       22.25     68.51 o 
 -23   7   1      579.19      562.34    144.26 o 
 -21   7   1     1016.87     1186.88     89.42 o 
 -19   7   1     2931.06     3201.25     98.26 o 
 -17   7   1     3392.93     3357.42     84.16 o 
 -15   7   1     1200.06     1202.13     68.62 o 
 -13   7   1     8154.04     8352.89    132.93 o 
 -11   7   1    10350.36    10333.11    142.10 o 
  -9   7   1       12.06       28.79     15.68 o 
  -7   7   1     3764.93     3878.80     64.32 o 
  -5   7   1    32768.68    36302.22    296.65 o 
  -3   7   1    33177.09    33705.62    275.50 o 
  -1   7   1    27052.32    24818.73    255.77 o 
   1   7   1    22243.20    22616.47    242.68 o 
   3   7   1    84461.30    82692.75    578.29 o 
   5   7   1    25747.41    26005.12    232.76 o 
   7   7   1    13530.08    14036.56    192.31 o 
   9   7   1     7962.05     6835.58    104.10 o 
  11   7   1     8468.19     8412.83    169.46 o 
  13   7   1     2650.33     2794.46     79.76 o 
  15   7   1      268.54      237.41     42.11 o 
  17   7   1     6540.27     6741.44    145.52 o 
  19   7   1     3710.04     4085.90    183.50 o 
  21   7   1       38.10      -39.99     50.08 o 
  23   7   1      155.72       68.60     63.23 o 
  25   7   1      440.05      490.15     97.42 o 
 -24   8   1      343.26      193.47     80.94 o 
 -22   8   1      737.85      510.96     95.70 o 
 -20   8   1        0.08      -35.62     32.08 o 
 -18   8   1      967.88      869.22     98.73 o 
 -16   8   1        7.44       11.69     28.36 o 
 -14   8   1      635.07      586.18     43.93 o 
 -12   8   1     3052.69     3036.24     79.16 o 
 -10   8   1      234.29      309.12     30.77 o 
  -8   8   1     5193.10     6135.79    121.89 o 
  -6   8   1    13126.99    13977.92    150.55 o 
  -4   8   1     3091.17     3055.69     65.77 o 
  -2   8   1      748.52      896.06     45.50 o 
   0   8   1     9886.64     9312.78    143.59 o 
   2   8   1     7430.48     6223.33    114.75 o 
   4   8   1      139.96       52.77     16.15 o 
   6   8   1     1553.41     1316.83     46.33 o 
   8   8   1      550.08      592.41     37.20 o 
  10   8   1      393.21      395.14     39.44 o 
  12   8   1      191.39      246.42     36.03 o 
  14   8   1        1.55       11.14     27.80 o 
  16   8   1      342.81      261.16     40.33 o 
  18   8   1      339.49      356.42     46.65 o 
  20   8   1       33.15       22.33     59.02 o 
  22   8   1      106.26        0.71     61.12 o 
  24   8   1        0.60      -22.54     70.51 o 
 -23   9   1        7.62      -13.09     67.27 o 
 -21   9   1     1027.92      929.55     69.46 o 
 -19   9   1      693.74      780.44     67.61 o 
 -17   9   1      174.13       84.35     39.05 o 
 -15   9   1     1336.81     1170.42     90.96 o 
 -13   9   1     3689.83     3784.94    113.44 o 
 -11   9   1     9115.67     8995.52    140.63 o 
  -9   9   1     2277.33     2133.05     64.58 o 
  -7   9   1     6170.28     5515.67    101.70 o 
  -5   9   1    36834.08    36679.07    362.16 o 
  -3   9   1    22334.69    23391.91    229.29 o 
  -1   9   1     6477.58     6371.03    120.71 o 
   1   9   1     6619.21     6453.51    123.11 o 
   3   9   1    26234.01    25943.67    265.49 o 
   5   9   1    31092.53    30923.51    461.12 o 
   7   9   1      532.83      501.37     33.81 o 
   9   9   1     8599.42     8368.06    274.79 o 
  11   9   1    21069.88    21243.87    280.41 o 
  13   9   1     4631.38     4833.35    131.95 o 
  15   9   1       99.65       89.14     33.74 o 
  17   9   1     1875.16     1991.16     82.59 o 
  19   9   1      456.60      516.60     87.76 o 
  21   9   1      175.55      123.45     69.89 o 
  23   9   1        0.36      -33.16     62.98 o 
 -22  10   1      592.08      493.22     80.65 o 
 -20  10   1       15.43       28.17     36.82 o 
 -18  10   1      777.90      819.24     63.87 o 
 -16  10   1     1592.69     1713.80    101.07 o 
 -14  10   1      246.14      218.93     45.14 o 
 -12  10   1      197.38      146.78     54.08 o 
 -10  10   1     9892.85     9648.97    183.44 o 
  -8  10   1     5915.74     6337.43    130.12 o 
  -6  10   1     2715.45     2709.90     90.72 o 
  -4  10   1      104.98      157.46     29.95 o 
  -2  10   1      572.49      629.96     39.67 o 
   0  10   1     3811.84     4416.35    106.37 o 
   2  10   1       26.61      103.05     23.77 o 
   4  10   1    10383.57    11039.99    149.66 o 
   6  10   1     8302.10     8386.93    160.67 o 
   8  10   1     5039.55     5038.56    266.88 o 
  10  10   1      944.49      908.35     60.36 o 
  12  10   1       68.78      102.35     45.41 o 
  14  10   1      131.38      110.24     35.90 o 
  16  10   1     1162.32     1144.48     89.16 o 
  18  10   1       20.12      -42.62     40.29 o 
  20  10   1      282.61      206.60     65.23 o 
  22  10   1      278.57      379.02    100.49 o 
 -21  11   1      217.96      215.34     68.00 o 
 -19  11   1      621.80      686.41     84.76 o 
 -17  11   1      540.77      510.81     56.04 o 
 -15  11   1      414.35      422.74     56.91 o 
 -13  11   1      489.53      509.47     57.60 o 
 -11  11   1     1502.72     1453.95    132.18 o 
  -9  11   1     5357.85     5297.17    138.45 o 
  -7  11   1      300.08      270.42     42.92 o 
  -5  11   1     6672.16     6681.35    122.47 o 
  -3  11   1     2941.19     2818.58    131.01 o 
  -1  11   1       93.52       66.20     24.47 o 
   1  11   1     1872.20     2116.54    116.70 o 
   3  11   1      532.24      396.52     44.05 o 
   5  11   1        3.21       -4.31     27.64 o 
   7  11   1       21.39       56.07     28.48 o 
   9  11   1     6500.96     6507.59    150.30 o 
  11  11   1     5058.23     5325.28    138.63 o 
  13  11   1       14.65       37.09     30.63 o 
  15  11   1      590.65      638.79    102.35 o 
  17  11   1       16.09        8.30     47.37 o 
  19  11   1      252.73      229.69     64.77 o 
  21  11   1       51.70       10.71     68.19 o 
 -20  12   1      539.68      510.49     82.62 o 
 -18  12   1       26.97       60.80     60.93 o 
 -16  12   1     2088.21     2179.60     92.84 o 
 -14  12   1     5573.00     5494.91    174.25 o 
 -12  12   1       26.47       57.62     44.49 o 
 -10  12   1    11263.99    11089.64    380.97 o 
  -8  12   1     9183.98     9586.38    195.70 o 
  -6  12   1     4779.06     4628.94    131.37 o 
  -4  12   1       59.36       56.73     45.46 o 
  -2  12   1     2563.31     2492.36     92.45 o 
   0  12   1    14413.45    14720.59    229.87 o 
   2  12   1     5350.22     4887.97    129.37 o 
   4  12   1     4880.48     5047.95    151.81 o 
   6  12   1    10954.00    10282.25    196.76 o 
   8  12   1     6113.67     5836.81    147.57 o 
  10  12   1        1.87      -22.78     29.31 o 
  12  12   1     1527.29     1725.88    128.83 o 
  14  12   1     1449.60     1603.77    103.11 o 
  16  12   1     1075.29     1084.18    164.32 o 
  18  12   1        0.00      -42.92     50.63 o 
  20  12   1     1132.01     1134.82    103.94 o 
 -19  13   1        4.94       55.23     57.62 o 
 -17  13   1      406.23      383.89     71.93 o 
 -15  13   1       99.03       55.93     68.19 o 
 -13  13   1       13.15      -50.22     36.68 o 
 -11  13   1     1032.99     1032.83     76.64 o 
  -9  13   1       91.86       46.91     47.01 o 
  -7  13   1     1383.84     1239.81     79.60 o 
  -5  13   1     2865.30     3233.01    160.22 o 
  -3  13   1       28.89       61.59     49.28 o 
  -1  13   1       66.37       64.49     48.70 o 
   1  13   1     2893.56     3093.40    207.25 o 
   3  13   1     1588.96     1706.45     90.06 o 
   5  13   1     3563.78     3534.25    125.11 o 
   7  13   1      205.58      175.20     45.31 o 
   9  13   1      606.33      671.15     77.58 o 
  11  13   1     1511.53     1619.80    129.45 o 
  13  13   1      393.10      323.20     62.01 o 
  15  13   1      447.07      315.00     65.50 o 
  17  13   1      546.07      474.84     79.00 o 
  19  13   1       55.60       11.64     56.17 o 
 -16  14   1      216.05      213.68     63.62 o 
 -14  14   1      403.26      332.71    112.65 o 
 -12  14   1       10.52       63.65     42.68 o 
 -10  14   1     1670.63     1611.49     94.28 o 
  -8  14   1     4673.24     4517.78    150.25 o 
  -6  14   1     3629.29     3513.90    153.91 o 
  -4  14   1       37.69       21.42     47.77 o 
  -2  14   1     1927.65     1956.91    121.08 o 
   0  14   1     5420.82     5410.29    181.53 o 
   2  14   1     3060.57     3028.02    139.98 o 
   4  14   1      624.76      443.63     58.63 o 
   6  14   1     2733.11     2815.81    113.76 o 
   8  14   1     2843.07     2786.60    216.39 o 
  10  14   1      169.96      133.00     64.38 o 
  12  14   1     1045.73     1175.25     96.85 o 
  14  14   1     1516.19     1475.44    207.94 o 
  16  14   1      171.98       98.07     58.77 o 
 -15  15   1       49.07       64.09     55.98 o 
 -13  15   1     1148.65     1039.34    126.01 o 
 -11  15   1     1579.86     1533.34    197.75 o 
  -9  15   1      434.26      271.37     68.96 o 
  -7  15   1     1150.30     1346.28    110.60 o 
  -5  15   1     2887.60     3205.17    157.16 o 
  -3  15   1     1148.58     1112.66    102.98 o 
  -1  15   1      135.64       72.94     74.56 o 
   1  15   1     1283.22     1269.14    147.50 o 
   3  15   1     5503.45     4763.71    244.75 o 
   5  15   1     1406.56     1597.44    175.86 o 
   7  15   1        1.08       -0.07     53.54 o 
   9  15   1     1181.81     1002.37    110.31 o 
  11  15   1     1258.20     1223.96    133.38 o 
  13  15   1      436.62      323.74     91.41 o 
  15  15   1      193.55      139.48     67.22 o 
 -12  16   1      129.34      178.29    113.46 o 
 -10  16   1      147.10      115.08    110.22 o 
  -8  16   1       94.78      121.87     75.37 o 
  -6  16   1       14.29      -11.07     50.67 o 
  -4  16   1      390.14      299.86    100.49 o 
  -2  16   1       38.50       42.14     76.18 o 
   0  16   1        0.13      -32.93     48.22 o 
   2  16   1       15.76      -97.25     64.83 o 
   6  16   1        8.60       47.01     89.15 o 
   8  16   1      179.32       58.35    100.49 o 
  10  16   1      206.20      235.03    111.84 o 
  12  16   1       25.35       32.27     51.61 o 
  -7  17   1      125.94       92.39    103.74 o 
  -5  17   1      350.14      269.06    103.74 o 
  -3  17   1     1568.35     1359.90    165.33 o 
  -1  17   1      165.09      107.13     66.69 o 
   1  17   1     1360.62     1132.98    160.47 o 
 -28   0   2      839.57      802.33    158.84 o 
 -26   0   2       94.19      168.57    103.74 o 
 -24   0   2     1220.50     1628.97    176.67 o 
 -22   0   2      615.75      870.40    129.67 o 
 -20   0   2      188.72      147.50     79.42 o 
 -18   0   2       62.47        7.65     28.04 o 
 -16   0   2    19575.46    20231.44    311.99 o 
 -14   0   2      480.59      233.55     37.36 o 
 -12   0   2      891.66      783.54    151.55 o 
 -10   0   2    63409.86    61568.77    494.49 o 
  -8   0   2    13322.31    12430.81    238.27 o 
  -6   0   2     8991.61     9673.30    204.23 o 
  -2   0   2    40760.47    39396.68    525.16 o 
   0   0   2    35253.41    37014.01    476.53 o 
   2   0   2    50398.69    48527.46    468.01 o 
   4   0   2    79493.52    84144.34    764.21 o 
   6   0   2   312995.47   311114.94   2689.70 o 
   8   0   2    23175.96    23948.89    290.16 o 
  10   0   2     4322.53     4080.56    103.83 o 
  12   0   2    12554.52    13294.85    220.31 o 
  14   0   2    12563.36    12932.66    296.62 o 
  16   0   2     1686.32     1681.80    110.22 o 
  18   0   2     4284.21     4056.84    135.38 o 
  20   0   2     3042.90     3288.73    204.23 o 
  22   0   2     1468.41     1638.69    163.71 o 
  24   0   2        3.31      -85.10     56.73 o 
  26   0   2       79.97      121.56     90.77 o 
  28   0   2       76.75      131.29    119.94 o 
 -27   1   2        2.93       52.12     63.60 o 
 -25   1   2      494.76      386.04     82.50 o 
 -23   1   2      123.10       90.56     57.87 o 
 -21   1   2     2571.01     2586.73    135.72 o 
 -19   1   2     4688.05     4768.58    129.22 o 
 -17   1   2        4.22       -4.31     22.21 o 
 -15   1   2       20.91       -4.44     19.98 o 
 -13   1   2      787.45      744.32     32.14 o 
 -11   1   2     3702.50     3719.30     60.31 o 
  -9   1   2      580.17      479.38     23.71 o 
  -7   1   2       55.37       84.69     13.55 o 
  -5   1   2    87107.34    92429.20   1282.24 o 
  -3   1   2    81289.31    85754.98   1146.13 o 
  -1   1   2    65791.02    69786.40    442.09 o 
   1   1   2    48486.69    48416.40    926.32 o 
   3   1   2    20579.01    21203.39    185.50 o 
   5   1   2    20937.68    21408.03    171.02 o 
   7   1   2    33477.14    36141.51    273.71 o 
   9   1   2    16103.25    17075.92    166.13 o 
  11   1   2     3780.71     3688.35     72.43 o 
  13   1   2     1116.49      997.63     43.40 o 
  15   1   2     5399.88     5015.73     98.42 o 
  17   1   2     2609.04     2657.84     75.67 o 
  19   1   2       23.02       62.02     31.44 o 
  21   1   2      352.49      232.38    101.30 o 
  23   1   2      156.61      128.64     57.67 o 
  25   1   2      142.56      231.52    111.84 o 
  27   1   2       21.22        1.62     90.77 o 
 -28   2   2      284.48      390.11     92.13 o 
 -26   2   2      148.42      119.85     84.28 o 
 -24   2   2     1053.91      929.22    101.83 o 
 -22   2   2       21.74        9.24     48.92 o 
 -20   2   2      571.24      559.19     59.45 o 
 -18   2   2     3212.15     3037.41    150.12 o 
 -16   2   2     8204.84     8392.63    164.32 o 
 -14   2   2      186.26      154.88     19.89 o 
 -12   2   2     4710.28     5314.70     97.60 o 
 -10   2   2    23220.94    22149.09    192.16 o 
  -8   2   2    64658.07    63114.38    843.16 o 
  -6   2   2      105.61       76.30     18.75 o 
  -4   2   2    12495.84    12089.85    214.29 o 
  -2   2   2   118138.43   127609.16    918.54 o 
   0   2   2       25.95      116.19     13.25 o 
   2   2   2      163.95      166.77     10.86 o 
   4   2   2    34450.84    35909.94    204.02 o 
   6   2   2     8379.24     8194.32     79.01 o 
   8   2   2      898.01      737.24     38.37 o 
  10   2   2      289.90      376.09     25.14 o 
  12   2   2     3307.52     3220.77     70.09 o 
  14   2   2     7241.78     6983.72    113.15 o 
  16   2   2       14.65       20.17     25.38 o 
  18   2   2        4.89      -12.78     27.85 o 
  20   2   2     1221.57     1320.43     79.05 o 
  22   2   2       65.83      120.97     45.57 o 
  24   2   2       30.13       84.11    138.58 o 
  26   2   2       83.42       92.39     98.87 o 
 -27   3   2       21.71      -39.94     59.94 o 
 -25   3   2       40.06       42.51     86.72 o 
 -23   3   2      303.13      353.94     78.61 o 
 -21   3   2     5229.36     5178.90    160.78 o 
 -19   3   2     3313.15     3324.67    115.82 o 
 -17   3   2        3.91       11.04     20.78 o 
 -15   3   2    10663.89    10138.57    147.40 o 
 -13   3   2    16320.08    15592.21    156.47 o 
 -11   3   2    13466.00    13835.80    126.86 o 
  -9   3   2       13.87       14.05     12.12 o 
  -7   3   2    61041.36    64618.69    928.31 o 
  -5   3   2   120347.48   122035.12   1852.23 o 
  -3   3   2    26516.77    27761.84    240.39 o 
  -1   3   2    51753.14    52777.25    408.94 o 
   1   3   2    75665.15    78398.04    678.08 o 
   3   3   2    55309.69    55876.94    335.35 o 
   5   3   2    78528.48    77980.96    451.79 o 
   7   3   2     1473.54     1647.75     30.25 o 
   9   3   2    18780.33    18159.76    136.72 o 
  11   3   2    22783.41    22604.75    212.10 o 
  13   3   2      137.60      134.52     35.79 o 
  15   3   2     9780.21    10071.45    178.89 o 
  17   3   2     3098.54     3407.31    124.87 o 
  19   3   2      535.18      542.27     57.86 o 
  21   3   2       50.00      136.51     42.97 o 
  23   3   2       80.61      126.43     72.94 o 
  25   3   2      347.12      239.89    105.36 o 
  27   3   2       22.56      124.81     95.63 o 
 -28   4   2      206.44      137.77    100.49 o 
 -26   4   2      131.02        7.37     58.42 o 
 -24   4   2      348.56      251.85     58.82 o 
 -22   4   2      113.07       56.24     65.60 o 
 -20   4   2     2491.43     2542.45    108.52 o 
 -18   4   2     1399.37     1316.07     96.37 o 
 -16   4   2      158.67      116.09     21.72 o 
 -14   4   2       14.81        8.50     15.28 o 
 -12   4   2     5855.67     6307.11    146.69 o 
 -10   4   2     4773.34     5101.74     95.09 o 
  -8   4   2     3865.61     4334.74     81.37 o 
  -6   4   2     1578.55     1830.61     48.63 o 
  -4   4   2      915.15      846.98     54.42 o 
  -2   4   2     2906.64     2536.48     44.28 o 
   0   4   2     4593.65     4727.46    112.94 o 
   2   4   2     3914.21     3942.22     53.64 o 
   4   4   2     4991.95     4867.56     57.85 o 
   6   4   2      624.62      522.95     20.05 o 
   8   4   2      716.69      760.05     23.64 o 
  10   4   2     3774.83     3652.58     53.63 o 
  12   4   2      766.93      730.86     28.23 o 
  14   4   2      348.31      456.39     48.74 o 
  16   4   2     1359.31     1280.11    107.27 o 
  18   4   2     1259.63     1370.38     78.11 o 
  20   4   2       18.59        8.13     37.26 o 
  22   4   2        3.02       16.75     50.99 o 
  24   4   2      504.08      515.91     87.00 o 
  26   4   2      331.37      251.23    119.94 o 
 -27   5   2       48.17      239.89    110.22 o 
 -25   5   2      183.99       88.49     59.30 o 
 -23   5   2      992.81     1026.58     86.67 o 
 -21   5   2     2558.11     2813.29    144.29 o 
 -19   5   2     3779.89     3764.34    115.10 o 
 -17   5   2     5370.79     5351.19    100.77 o 
 -15   5   2     2188.37     2165.67     60.00 o 
 -13   5   2    18217.94    17949.86    201.02 o 
 -11   5   2    17205.38    16900.46    183.95 o 
  -9   5   2     3569.46     3865.89     81.98 o 
  -7   5   2    42065.37    39817.27    357.05 o 
  -5   5   2    86368.55    88778.89    721.74 o 
  -3   5   2    32633.34    35241.39    315.13 o 
  -1   5   2      433.41      434.39     60.75 o 
   1   5   2    45711.94    46560.36    558.80 o 
   3   5   2    70927.76    67035.71    757.53 o 
   5   5   2     5398.58     4977.04     68.30 o 
   7   5   2    19145.86    20394.89    147.82 o 
   9   5   2    33226.25    32912.89    218.61 o 
  11   5   2    20158.62    19189.77    214.24 o 
  13   5   2     1057.56     1063.47     40.84 o 
  15   5   2     2454.77     2395.04     90.84 o 
  17   5   2     3669.73     3452.68    172.24 o 
  19   5   2     4926.27     5475.36    197.15 o 
  21   5   2       18.92       33.23     52.72 o 
  23   5   2      878.34      899.37    104.53 o 
  25   5   2      680.43      865.28    136.15 o 
 -26   6   2      175.52      161.92     76.21 o 
 -24   6   2        1.96       -6.24     56.65 o 
 -22   6   2     3458.33     3399.98    287.70 o 
 -20   6   2     2618.17     2570.88    107.85 o 
 -18   6   2     1352.69     1514.96     61.27 o 
 -16   6   2     4346.90     4441.90     91.94 o 
 -14   6   2      148.90      170.42     27.01 o 
 -12   6   2     1013.43     1107.02     47.66 o 
 -10   6   2     1239.88     1126.41     48.74 o 
  -8   6   2    12269.44    12855.44    166.97 o 
  -6   6   2      347.50      855.94     28.63 o 
  -4   6   2     8342.26    10193.17    113.38 o 
  -2   6   2   109616.64   119243.68    781.34 o 
   0   6   2     2656.74     3326.42     70.90 o 
   2   6   2    12671.54    12630.71    154.31 o 
   4   6   2     3137.79     3707.72     62.83 o 
   6   6   2    46987.23    49709.30    370.87 o 
   8   6   2    15988.81    16734.05    204.98 o 
  10   6   2     3185.13     3274.94     63.01 o 
  12   6   2     7178.67     7374.38    103.36 o 
  14   6   2     2645.69     2831.92     68.43 o 
  16   6   2      435.23      456.53     46.59 o 
  18   6   2      348.31      284.02     68.51 o 
  20   6   2      794.89      874.34    168.57 o 
  22   6   2       38.98       85.91     58.15 o 
  24   6   2      852.06      822.91    119.94 o 
  26   6   2       19.96       52.62     74.56 o 
 -25   7   2       47.81        3.85     63.91 o 
 -23   7   2      162.42       24.31     61.89 o 
 -21   7   2        8.04       31.22     44.82 o 
 -19   7   2     1085.26     1067.11     56.91 o 
 -17   7   2       48.92       70.22     37.07 o 
 -15   7   2     1799.24     1871.00    135.46 o 
 -13   7   2     3105.33     2882.16     80.09 o 
 -11   7   2     1085.07     1097.63     48.05 o 
  -9   7   2      602.55      544.69     43.15 o 
  -7   7   2      346.41      642.09     37.50 o 
  -5   7   2    11283.38     9303.35    142.24 o 
  -3   7   2    18580.83    18463.80    180.15 o 
  -1   7   2      197.87      363.07     29.19 o 
   1   7   2     3901.09     3362.65     76.09 o 
   3   7   2     2412.83     2344.36     46.31 o 
   5   7   2     1272.99     1074.18     49.94 o 
   7   7   2      357.93      356.74     24.88 o 
   9   7   2     9048.52     8532.80    105.75 o 
  11   7   2     1819.18     1827.82     71.75 o 
  13   7   2      216.31      228.15     32.21 o 
  15   7   2      271.15      284.26     36.49 o 
  17   7   2      719.93      744.08     68.41 o 
  19   7   2       72.82       68.04     57.80 o 
  21   7   2       44.58       -3.54     53.29 o 
  23   7   2       78.63       69.23     61.86 o 
  25   7   2       20.61       89.15     69.91 o 
 -24   8   2      766.58      792.94    116.54 o 
 -22   8   2     1327.93     1374.45    149.39 o 
 -20   8   2      805.45      713.08     60.33 o 
 -18   8   2     1911.80     2050.20     83.41 o 
 -16   8   2     6996.88     7337.77    138.68 o 
 -14   8   2     2503.78     2642.45     86.33 o 
 -12   8   2      876.67      899.00     48.50 o 
 -10   8   2    13917.91    14295.71    177.99 o 
  -8   8   2    49116.34    49072.65    454.74 o 
  -6   8   2     7282.97     7423.24    138.50 o 
  -4   8   2    32873.82    33116.79    352.10 o 
  -2   8   2    46491.10    45322.42    361.15 o 
   0   8   2     8558.20     8339.18    159.35 o 
   2   8   2      562.68      436.69     34.21 o 
   4   8   2    11589.90    10914.92    133.12 o 
   6   8   2    13757.68    13519.14    153.28 o 
   8   8   2     7828.40     8191.65    145.38 o 
  10   8   2      108.26       62.45     23.04 o 
  12   8   2    12673.41    12719.18    174.75 o 
  14   8   2     4646.08     4942.39    108.57 o 
  16   8   2      736.37      699.57     52.62 o 
  18   8   2     1165.85     1184.40    114.03 o 
  20   8   2     1769.03     1896.78    143.67 o 
  22   8   2      158.92      191.33     76.29 o 
  24   8   2      144.04      133.43     72.77 o 
 -23   9   2      238.23      315.77     70.76 o 
 -21   9   2       10.51       -5.97     36.94 o 
 -19   9   2       24.74       -1.18     34.27 o 
 -17   9   2      477.38      432.17     48.77 o 
 -15   9   2       70.24       75.69     37.74 o 
 -13   9   2     1081.57     1150.24     57.06 o 
 -11   9   2    12381.39    12590.29    172.71 o 
  -9   9   2      229.12      374.10     42.81 o 
  -7   9   2     6491.02     6622.09    127.34 o 
  -5   9   2      250.22      346.53     28.74 o 
  -3   9   2     1127.86     1094.25     45.33 o 
  -1   9   2     4023.38     3736.60     91.92 o 
   1   9   2      546.19      846.13     48.42 o 
   3   9   2    13174.37    13024.62    157.97 o 
   5   9   2     8557.38     8354.07    120.25 o 
   7   9   2       58.34      101.50     33.86 o 
   9   9   2      783.24      828.64     54.29 o 
  11   9   2      235.80      210.52     35.79 o 
  13   9   2     1965.21     2137.03     76.38 o 
  15   9   2     1211.58     1366.59     66.43 o 
  17   9   2       12.34      -42.79     39.69 o 
  19   9   2        9.76        1.43     57.25 o 
  21   9   2       29.96       66.16     68.48 o 
  23   9   2       95.24      152.98     73.84 o 
 -22  10   2      187.86      137.32     48.29 o 
 -20  10   2       39.26      -12.32     37.60 o 
 -18  10   2      538.55      655.58     59.42 o 
 -16  10   2     3218.04     3265.64    118.74 o 
 -14  10   2     5760.23     5947.08    150.18 o 
 -12  10   2     1247.48     1045.53    134.50 o 
 -10  10   2     5131.96     5317.78    110.11 o 
  -8  10   2      508.61      482.43     38.60 o 
  -6  10   2      626.90      677.00     46.49 o 
  -4  10   2      624.54      512.37     34.82 o 
  -2  10   2     1164.05     1175.20     50.29 o 
   0  10   2    17197.87    16927.64    271.86 o 
   2  10   2     5964.08     5901.43    128.67 o 
   4  10   2    14262.94    14262.91    213.94 o 
   6  10   2    21193.58    19678.17    263.04 o 
   8  10   2     1223.26     1012.97     75.66 o 
  10  10   2     3516.17     3343.48     90.36 o 
  12  10   2     1091.58     1094.15     73.44 o 
  14  10   2      126.34      157.74     49.28 o 
  16  10   2      870.26      769.84     78.93 o 
  18  10   2       66.26      106.13     53.90 o 
  20  10   2      814.73      894.38    143.45 o 
  22  10   2      939.73      736.17    135.34 o 
 -21  11   2     1602.80     1694.22    118.32 o 
 -19  11   2     2889.79     3093.51    110.85 o 
 -17  11   2      330.14      349.25     62.00 o 
 -15  11   2      651.36      520.53     60.70 o 
 -13  11   2      629.66      665.72     64.05 o 
 -11  11   2    11146.11    10623.74    204.09 o 
  -9  11   2     5353.47     5804.91    183.62 o 
  -7  11   2     1017.40      929.02     51.51 o 
  -5  11   2    11283.05    11617.04    187.94 o 
  -3  11   2     7156.50     7833.93    152.95 o 
  -1  11   2       15.32      -17.08     30.80 o 
   1  11   2     9101.03     8906.81    205.73 o 
   3  11   2     1886.53     1855.50    112.23 o 
   5  11   2     1041.82      887.95     83.35 o 
   7  11   2     2039.67     2068.04     85.10 o 
   9  11   2     3469.95     3583.38    109.54 o 
  11  11   2     2394.87     2182.55     80.57 o 
  13  11   2       70.56        3.33     38.23 o 
  15  11   2     5225.54     4995.35    163.07 o 
  17  11   2     1326.32     1427.54    102.68 o 
  19  11   2      101.83      123.49     56.42 o 
  21  11   2      248.20      -17.54    125.62 o 
 -20  12   2        1.86       24.15     58.66 o 
 -18  12   2      182.18      247.73     49.35 o 
 -16  12   2       73.58       33.20     62.08 o 
 -14  12   2     1198.64     1088.00     79.70 o 
 -12  12   2      214.83      225.48     83.33 o 
 -10  12   2       30.81       84.67     53.39 o 
  -8  12   2       14.03       87.58     40.51 o 
  -6  12   2       57.46       71.77     35.34 o 
  -4  12   2       17.07       40.06     27.14 o 
  -2  12   2      683.14      607.35     71.32 o 
   0  12   2     1960.80     1695.85     95.11 o 
   2  12   2      980.82      937.69     63.83 o 
   4  12   2      293.11      420.64     50.45 o 
   6  12   2      428.23      542.06     55.44 o 
   8  12   2       94.11      105.43     38.04 o 
  10  12   2       11.28       10.55     35.88 o 
  12  12   2      210.07      232.80     52.29 o 
  14  12   2       24.44       46.62     46.12 o 
  16  12   2       34.63       33.24     47.02 o 
  18  12   2      290.92      213.88     75.63 o 
  20  12   2       71.00       21.34     72.61 o 
 -19  13   2      198.55      209.79     68.85 o 
 -17  13   2       90.58       78.62     54.49 o 
 -15  13   2     2201.48     2167.36    119.52 o 
 -13  13   2     5192.44     5513.30    159.66 o 
 -11  13   2     4534.78     4248.92    141.12 o 
  -9  13   2        2.08      -17.39     33.17 o 
  -7  13   2     4251.52     4128.20    147.50 o 
  -5  13   2     9271.98     9184.09    238.55 o 
  -3  13   2     1738.71     1676.08    182.35 o 
  -1  13   2     1841.17     1682.26    181.54 o 
   1  13   2    20543.65    20071.37    325.06 o 
   3  13   2    25013.67    24387.67    329.45 o 
   5  13   2     3840.52     3719.50    123.89 o 
   7  13   2       53.27       50.32     35.09 o 
   9  13   2     3262.22     3232.38    217.20 o 
  11  13   2     2422.51     2674.89    124.95 o 
  13  13   2      147.87      293.10     59.51 o 
  15  13   2     1786.89     1343.74    102.21 o 
  17  13   2     1066.16     1134.37    101.83 o 
 -16  14   2     1639.75     1540.40    146.58 o 
 -14  14   2      462.99      538.06     69.54 o 
 -12  14   2      571.45      592.26     87.34 o 
 -10  14   2     4659.17     4912.65    153.15 o 
  -8  14   2     2677.95     2799.48    143.28 o 
  -6  14   2      126.56       29.75     47.77 o 
  -4  14   2      881.92      858.51    145.07 o 
  -2  14   2     8076.37     8214.81    233.06 o 
   0  14   2     4472.45     4514.74    220.44 o 
   2  14   2      130.26      139.24     45.54 o 
   4  14   2     2467.41     2294.91    143.32 o 
   6  14   2     7961.04     7910.90    242.40 o 
   8  14   2     1526.82     1601.59    124.53 o 
  10  14   2      155.08      157.35     49.94 o 
  12  14   2      489.19      516.18     71.96 o 
  14  14   2      213.97      184.95     57.50 o 
  16  14   2       60.69       23.91     51.69 o 
 -15  15   2       38.75       20.53     67.04 o 
 -13  15   2     1418.41     1063.29    188.02 o 
 -11  15   2      706.56      625.99     86.03 o 
  -9  15   2      345.97      397.37     77.30 o 
  -7  15   2      322.12      358.77     75.44 o 
  -5  15   2        5.80       65.16     57.80 o 
  -3  15   2       70.13      100.69     56.65 o 
  -1  15   2       67.96      -14.59     68.08 o 
   1  15   2      230.57      361.45     98.87 o 
   5  15   2        0.51      -71.32     59.97 o 
   7  15   2      237.92      377.68     76.60 o 
   9  15   2      691.27      744.98     79.99 o 
  11  15   2       22.07      -45.36     45.29 o 
  13  15   2       12.69       72.22     53.67 o 
 -12  16   2      179.76      264.20    129.67 o 
 -10  16   2      671.98      511.94     89.93 o 
  -8  16   2      930.41      957.98    162.09 o 
  -6  16   2     1005.77     1152.18    110.60 o 
  -4  16   2     1139.78     1257.79    152.36 o 
  -2  16   2     6580.08     6201.42    301.48 o 
   0  16   2     2339.35     2562.51    142.06 o 
   6  16   2     2751.78     2254.62    215.57 o 
   8  16   2     1921.94     1798.81    250.42 o 
  10  16   2       31.54       -7.12     49.05 o 
  -7  17   2      127.96      132.13     72.39 o 
  -5  17   2      550.39      489.50    119.94 o 
  -3  17   2      451.00      269.06    111.84 o 
  -1  17   2       65.77       89.15     92.39 o 
   1  17   2        2.87        8.10     85.91 o 
   7  17   2      959.00      904.44    149.12 o 
 -27   1   3      329.86      401.82     85.39 o 
 -25   1   3      236.31      270.68     75.64 o 
 -23   1   3      164.70      221.12     65.06 o 
 -21   1   3     4251.62     4295.19    169.61 o 
 -19   1   3     4197.22     3861.40    115.79 o 
 -17   1   3       76.17       76.86     27.41 o 
 -15   1   3    24002.24    23897.68    208.02 o 
 -13   1   3     8723.78     7810.33    111.90 o 
 -11   1   3     3944.05     4105.24     85.86 o 
  -9   1   3    24534.64    25179.33    290.91 o 
  -7   1   3    60960.70    61387.57    736.42 o 
  -5   1   3    60192.69    58948.75    922.54 o 
  -3   1   3    52816.18    55283.00    358.59 o 
  -1   1   3    25306.88    26361.56    163.86 o 
   1   1   3   139832.20   141444.64   1008.36 o 
   3   1   3    10837.70     9714.13     88.83 o 
   5   1   3    72138.16    77216.59    509.60 o 
   7   1   3    17956.69    18687.61    167.35 o 
   9   1   3    56133.98    54885.62    403.77 o 
  11   1   3    30598.83    29033.73    291.50 o 
  13   1   3     1892.82     1654.82     54.58 o 
  15   1   3    10046.37    10349.14    147.83 o 
  17   1   3     5734.83     6342.61    118.71 o 
  19   1   3       60.39        5.24     31.47 o 
  21   1   3     1229.46     1378.63     83.42 o 
  23   1   3      858.73      903.65    100.24 o 
  25   1   3      161.50      202.31     74.75 o 
  27   1   3      262.59      197.75    128.05 o 
 -28   2   3      268.57      237.68    136.96 o 
 -26   2   3     3838.45     4132.03    193.10 o 
 -24   2   3     1365.41     1355.73    118.29 o 
 -22   2   3       11.66       13.31     43.37 o 
 -20   2   3     1401.86     1493.03     83.25 o 
 -18   2   3     1726.24     1803.20     96.46 o 
 -16   2   3     4994.89     5212.44    101.43 o 
 -14   2   3    11985.56    11733.72    133.75 o 
 -12   2   3       22.89       49.07     20.59 o 
 -10   2   3    14361.73    13850.68    138.43 o 
  -8   2   3    33873.56    33269.84    357.60 o 
  -6   2   3      734.23      815.92     67.77 o 
  -4   2   3    37686.75    40932.47    332.08 o 
  -2   2   3     2049.06     2558.58     35.92 o 
   0   2   3    32977.43    34115.38    276.87 o 
   2   2   3    76635.77    80189.02    735.41 o 
   4   2   3   124360.40   123606.77    693.51 o 
   6   2   3    15577.86    14173.59    132.70 o 
   8   2   3       53.46      103.36     17.14 o 
  10   2   3     6893.97     6406.66     94.15 o 
  12   2   3    16411.55    16167.75    177.30 o 
  14   2   3      325.38      262.64     27.98 o 
  16   2   3      535.18      562.88     39.45 o 
  18   2   3      156.18      107.62     37.22 o 
  20   2   3      694.62      683.80     63.43 o 
  22   2   3      180.42      176.41     48.55 o 
  24   2   3        5.55      -42.14     64.83 o 
  26   2   3      720.45      661.31    155.60 o 
 -27   3   3      115.61      138.00     71.23 o 
 -25   3   3      140.59      144.16     88.34 o 
 -23   3   3       30.19      132.09     86.72 o 
 -21   3   3      144.12      123.36     46.05 o 
 -19   3   3       91.69      103.00     32.97 o 
 -17   3   3      202.01      257.83     39.77 o 
 -15   3   3       42.00       60.75     18.47 o 
 -13   3   3      512.94      489.38     34.10 o 
 -11   3   3     5712.58     6690.68    123.76 o 
  -9   3   3    14857.67    14470.19    171.44 o 
  -7   3   3     1621.51     1266.59     40.48 o 
  -5   3   3     7350.21     6819.94    124.77 o 
  -3   3   3    17410.72    18902.26    130.76 o 
  -1   3   3      616.82     1036.70     53.11 o 
   1   3   3     1565.21     2215.71    116.04 o 
   3   3   3    38515.95    38641.77    244.40 o 
   5   3   3    49645.09    53020.91    296.90 o 
   7   3   3     9941.92     9543.40     90.55 o 
   9   3   3     4717.41     4333.07     72.16 o 
  11   3   3     3225.96     3183.98     67.33 o 
  13   3   3     1475.10     1452.31     71.59 o 
  15   3   3       12.30       13.21     23.07 o 
  17   3   3       21.14       13.98     27.73 o 
  19   3   3       71.02      -13.80     37.64 o 
  21   3   3       18.19      -26.17     46.32 o 
  23   3   3      389.79      311.26     94.82 o 
  25   3   3       12.78      142.64    103.74 o 
  27   3   3       79.39      228.54    126.43 o 
 -28   4   3      293.84      149.12    100.49 o 
 -26   4   3     1211.70     1187.94    122.38 o 
 -24   4   3      906.76      984.78     86.23 o 
 -22   4   3      285.26      291.65     86.32 o 
 -20   4   3      178.15      205.64     40.14 o 
 -18   4   3    11800.60    12356.68    183.02 o 
 -16   4   3     6376.85     6306.44    103.22 o 
 -14   4   3     1267.81     1468.31     58.02 o 
 -12   4   3    12134.83    12504.78    173.96 o 
 -10   4   3    23923.76    23090.57    247.24 o 
  -8   4   3    12612.04    11844.06    149.83 o 
  -6   4   3       36.24       80.25     17.38 o 
  -4   4   3    43570.45    45128.81    443.10 o 
  -2   4   3    94232.29    97139.71    629.29 o 
   0   4   3    36614.45    37829.23    510.42 o 
   2   4   3     3646.05     3721.10     50.42 o 
   4   4   3     6318.32     6353.12     70.32 o 
   6   4   3    55598.89    55332.31    323.78 o 
   8   4   3     9014.25     8616.37     82.69 o 
  10   4   3     6265.29     5945.15     77.23 o 
  12   4   3    15060.43    15051.53    168.60 o 
  14   4   3    17120.71    17306.52    343.97 o 
  16   4   3     2266.02     2035.59     85.73 o 
  18   4   3      482.79      480.10     54.37 o 
  20   4   3     2556.25     2580.64    236.65 o 
  22   4   3      410.70      362.02     75.54 o 
  24   4   3       66.84      126.29     61.60 o 
  26   4   3      270.62      453.84    147.50 o 
 -27   5   3      462.53      320.93    126.43 o 
 -25   5   3       26.99       -4.35     44.01 o 
 -23   5   3       95.97       19.70     46.40 o 
 -21   5   3      546.52      592.57     55.81 o 
 -19   5   3     2060.43     2222.62    114.64 o 
 -17   5   3      141.02      174.38     28.49 o 
 -15   5   3     3850.68     3912.23    148.09 o 
 -13   5   3     3230.25     3299.06     78.33 o 
 -11   5   3     3649.15     3657.73     86.05 o 
  -9   5   3      260.40      287.60     27.29 o 
  -7   5   3     1802.87     2029.40     84.83 o 
  -5   5   3      430.71      787.21     28.78 o 
  -3   5   3      920.04      861.74     29.33 o 
  -1   5   3    48972.65    53718.46    438.52 o 
   1   5   3     3798.68     4579.84    275.55 o 
   3   5   3     3292.33     3193.27     62.05 o 
   5   5   3     3693.36     3721.04     61.49 o 
   7   5   3        7.71       66.52     13.41 o 
   9   5   3    17469.62    17934.09    163.10 o 
  11   5   3     6040.08     5727.43     73.27 o 
  13   5   3        0.47       26.59     17.95 o 
  15   5   3       10.36       39.15     37.88 o 
  17   5   3        6.76       -7.04     38.08 o 
  19   5   3      233.78      152.97     59.02 o 
  21   5   3       62.81       56.42     47.97 o 
  23   5   3        2.32        0.81     55.01 o 
  25   5   3      607.56      545.33    100.05 o 
 -26   6   3      154.53      150.66     73.12 o 
 -24   6   3      622.02      572.75     94.94 o 
 -22   6   3     1126.57      952.84     69.76 o 
 -20   6   3      103.25      106.98     32.16 o 
 -18   6   3     7634.19     7669.75    128.56 o 
 -16   6   3     5563.64     5610.87    143.18 o 
 -14   6   3      335.85      404.66     45.62 o 
 -12   6   3     8749.89     8599.68    180.85 o 
 -10   6   3    12260.46    11729.19    166.28 o 
  -8   6   3    37080.88    36723.51    351.16 o 
  -6   6   3     7702.49     7368.06     93.35 o 
  -4   6   3    29960.75    30376.04    245.41 o 
  -2   6   3    88532.57    86856.98    590.28 o 
   0   6   3     5345.88     5284.58     92.97 o 
   2   6   3       22.44      163.49     44.65 o 
   4   6   3    26880.57    25789.37    214.22 o 
   6   6   3    29800.44    28409.03    192.60 o 
   8   6   3       81.03       87.09     13.06 o 
  10   6   3     3760.00     3284.51     62.47 o 
  12   6   3     3576.05     3317.75     78.23 o 
  14   6   3     6639.47     6809.86    146.18 o 
  16   6   3      173.62      278.19     64.69 o 
  18   6   3      303.25      327.93     71.77 o 
  20   6   3      966.94     1249.65    114.34 o 
  22   6   3        2.87      -45.00     48.63 o 
  24   6   3       32.62      -14.63    131.29 o 
  26   6   3      104.46       86.88     78.68 o 
 -25   7   3       63.47      120.23     78.00 o 
 -23   7   3      122.44      114.91     53.28 o 
 -21   7   3     2138.49     2360.02     90.97 o 
 -19   7   3       13.37       32.08     28.52 o 
 -17   7   3      765.17      766.32     53.18 o 
 -15   7   3     2683.40     2298.71     83.52 o 
 -13   7   3    27726.40    27900.26    313.73 o 
 -11   7   3    10102.36    10042.25    158.93 o 
  -9   7   3     2902.46     2646.28    106.45 o 
  -7   7   3    42739.56    43449.23    345.08 o 
  -5   7   3     3658.68     3022.07    102.24 o 
  -3   7   3      771.27     1201.83     41.32 o 
  -1   7   3    10002.36    11184.47    149.64 o 
   1   7   3     9887.20    11328.16    150.65 o 
   3   7   3    21893.74    21281.99    312.11 o 
   5   7   3      402.35      370.41     28.31 o 
   7   7   3    10849.19    11423.91    168.24 o 
   9   7   3    37245.27    38344.85    332.61 o 
  11   7   3     4157.23     3682.25     83.36 o 
  13   7   3     1367.96     1510.52     59.39 o 
  15   7   3     2368.28     2513.95     88.50 o 
  17   7   3       23.15      -16.21     52.68 o 
  19   7   3      199.34      114.07     85.91 o 
  21   7   3        3.23        6.77     48.65 o 
  23   7   3      468.42      464.74     93.68 o 
  25   7   3      837.35      903.80    119.57 o 
 -24   8   3        2.01        9.87     50.33 o 
 -22   8   3       39.78       77.66     41.26 o 
 -20   8   3       22.21       35.28     49.13 o 
 -18   8   3      147.20      157.18     33.82 o 
 -16   8   3      454.97      486.18     45.22 o 
 -14   8   3      901.66      989.11     53.77 o 
 -12   8   3      824.08     1101.05     53.16 o 
 -10   8   3     3562.26     3367.84     90.61 o 
  -8   8   3     1504.30     1539.88     61.93 o 
  -6   8   3     2828.53     2746.75     91.94 o 
  -4   8   3     3724.67     3936.38     75.11 o 
  -2   8   3     2631.52     3142.77    100.13 o 
   0   8   3     7153.71     7631.91    125.39 o 
   2   8   3     9441.19    10035.93    211.52 o 
   4   8   3      434.85      398.63     26.17 o 
   6   8   3     7832.62     8241.09    159.08 o 
   8   8   3       42.32       70.45     20.49 o 
  10   8   3      511.01      577.90     39.97 o 
  12   8   3       11.49       35.01     24.06 o 
  14   8   3     1342.76     1391.48     61.78 o 
  16   8   3      179.62      108.32     59.47 o 
  18   8   3     1786.15     1904.36    137.41 o 
  20   8   3      557.63      407.43     87.01 o 
  22   8   3       25.66       59.97     63.04 o 
  24   8   3        0.24      -41.58     63.01 o 
 -25   9   3       18.48      -67.65     68.90 o 
 -23   9   3      232.64      229.60     50.95 o 
 -21   9   3     2952.23     3044.52    109.33 o 
 -19   9   3     1653.19     1582.35     79.98 o 
 -17   9   3      127.31      141.98     44.81 o 
 -15   9   3     4105.85     4437.46    119.08 o 
 -13   9   3     4009.37     3852.80     96.42 o 
 -11   9   3      841.64      780.02     51.85 o 
  -9   9   3     4078.78     4171.34    103.35 o 
  -7   9   3    19925.31    19765.93    255.09 o 
  -5   9   3    19735.18    19939.44    202.13 o 
  -3   9   3    12698.56    13982.09    165.08 o 
  -1   9   3    11578.39    11349.96    167.00 o 
   1   9   3    67402.60    67720.29    632.43 o 
   3   9   3     5716.23     5050.92    113.61 o 
   5   9   3      468.73      543.31     58.00 o 
   7   9   3     5155.91     5267.16    117.76 o 
   9   9   3     6856.59     6745.71    120.76 o 
  11   9   3     5223.99     4637.09    148.27 o 
  13   9   3      367.91      356.28     55.77 o 
  15   9   3     1779.73     1790.46     99.85 o 
  17   9   3     2136.04     2332.03    152.62 o 
  19   9   3      380.74      474.60    106.17 o 
  21   9   3        2.64       21.20     72.94 o 
  23   9   3       59.97      182.85     75.62 o 
 -22  10   3        0.93      -33.94     39.32 o 
 -20  10   3      351.38      393.50     55.11 o 
 -18  10   3     1207.82     1212.30     85.51 o 
 -16  10   3     2186.03     2126.48    139.42 o 
 -14  10   3       15.65       61.39     39.02 o 
 -12  10   3     9456.58     9725.65    158.05 o 
 -10  10   3       73.86      142.46     33.82 o 
  -8  10   3       39.77      134.02     28.61 o 
  -6  10   3      629.89      638.41     45.61 o 
  -4  10   3     9662.52    10522.13    208.47 o 
  -2  10   3    11929.78    12447.42    161.51 o 
   0  10   3    10113.37    10729.64    218.15 o 
   2  10   3        8.67        9.82     20.80 o 
   4  10   3     2173.78     2285.40     87.87 o 
   6  10   3      677.48      684.61     51.48 o 
   8  10   3       84.57      131.13     28.03 o 
  10  10   3      436.55      423.97     40.12 o 
  12  10   3     1874.62     2065.38    101.95 o 
  14  10   3     4366.52     4727.22    200.39 o 
  16  10   3       35.53       29.71     42.20 o 
  18  10   3       67.31        4.88     70.51 o 
  20  10   3      340.66      306.10     89.97 o 
  22  10   3      119.54      154.18    122.38 o 
 -21  11   3      748.28      778.19     72.26 o 
 -19  11   3     1516.47     1583.73     86.01 o 
 -17  11   3      192.57      105.20     48.85 o 
 -15  11   3        7.64       51.43     63.70 o 
 -13  11   3      646.04      613.71    131.95 o 
 -11  11   3      111.97      138.99     41.00 o 
  -9  11   3      463.25      411.87     66.90 o 
  -7  11   3     2327.18     1974.45     77.71 o 
  -5  11   3    12828.53    12933.84    202.66 o 
  -3  11   3     3050.68     3251.33    128.86 o 
  -1  11   3       53.48       49.53     25.31 o 
   1  11   3     5892.23     5879.00    167.76 o 
   3  11   3      537.06      406.38     50.92 o 
   5  11   3      689.15      761.56    119.52 o 
   7  11   3     1664.05     1543.47     79.94 o 
   9  11   3      887.24      773.42     68.61 o 
  11  11   3      554.30      574.76     94.59 o 
  13  11   3      453.43      463.28     65.70 o 
  15  11   3      984.52     1045.18    163.45 o 
  17  11   3     1087.90     1087.76     93.60 o 
  19  11   3      172.85       63.72     69.66 o 
  21  11   3      344.76      299.44     93.68 o 
 -20  12   3      181.91      151.39     47.57 o 
 -18  12   3      671.50      733.49     75.76 o 
 -16  12   3     2622.71     2336.68    214.85 o 
 -14  12   3      987.82      952.58     76.16 o 
 -12  12   3     1272.72     1262.46     81.96 o 
 -10  12   3     9806.97    10102.17    206.12 o 
  -8  12   3     8095.74     8478.12    211.80 o 
  -6  12   3        2.01      -20.89     23.56 o 
  -4  12   3     9546.57     9415.30    214.51 o 
  -2  12   3     7474.10     7073.30    192.38 o 
   0  12   3     3545.86     3709.43    148.31 o 
   2  12   3     1777.21     1542.45     76.60 o 
   4  12   3     9321.84     9583.01    185.08 o 
   6  12   3     5782.18     5662.48    140.37 o 
   8  12   3     1401.43     1383.64     86.97 o 
  10  12   3     2923.00     2740.07    116.50 o 
  12  12   3     3835.31     4119.65    145.81 o 
  14  12   3     1567.87     1687.62    105.85 o 
  16  12   3       41.50       20.02     47.27 o 
  18  12   3      595.89      609.19     83.50 o 
  20  12   3      254.63      396.88     97.24 o 
 -19  13   3       80.64        2.21     55.26 o 
 -17  13   3      105.03      136.06     48.87 o 
 -15  13   3     1625.93     1732.48    101.80 o 
 -13  13   3      921.22     1083.97     81.40 o 
 -11  13   3      362.73      367.85     56.41 o 
  -9  13   3       34.50       49.90     37.55 o 
  -7  13   3      307.00      388.19    104.55 o 
  -5  13   3      811.34     1102.19    128.05 o 
  -3  13   3        0.99       -9.11     41.99 o 
  -1  13   3     3921.53     3924.64    152.98 o 
   1  13   3     2675.34     2975.07    109.09 o 
   3  13   3     1848.83     1839.21     91.09 o 
   5  13   3       96.31      115.60     50.27 o 
   7  13   3        0.89       34.85     48.14 o 
   9  13   3      260.37      237.82     52.51 o 
  11  13   3      686.00      570.62     71.19 o 
  13  13   3      104.51       70.77     46.99 o 
  15  13   3      465.66      395.36     73.74 o 
  17  13   3      188.68      171.54     62.96 o 
 -16  14   3     1248.93     1417.74     98.46 o 
 -14  14   3      147.78       72.01     70.13 o 
 -12  14   3     1229.06     1114.67     84.36 o 
 -10  14   3     2537.23     2610.97    139.21 o 
  -8  14   3     1461.52     1646.84    116.80 o 
  -6  14   3      145.20       46.15     76.18 o 
  -4  14   3     1191.41     1238.83    104.98 o 
  -2  14   3     4550.45     4223.97    235.03 o 
   0  14   3     2392.14     2176.42    100.24 o 
   2  14   3     2822.31     2672.15    108.11 o 
   4  14   3     7714.56     7467.17    227.50 o 
   6  14   3     1660.31     1484.37    116.33 o 
   8  14   3      661.21      631.75     89.31 o 
  10  14   3      291.91      300.93     61.42 o 
  12  14   3      805.44      853.07     87.30 o 
  14  14   3     1070.90     1206.24    100.11 o 
  16  14   3      187.82      213.31     62.81 o 
 -15  15   3     1008.27      849.33    183.16 o 
 -13  15   3     1730.08     1723.33    134.53 o 
 -11  15   3     1397.22     1431.92    116.70 o 
  -9  15   3      307.28      255.27     76.18 o 
  -7  15   3     2169.31     2069.61    158.84 o 
  -5  15   3     3756.08     3841.22    171.81 o 
  -3  15   3        2.27      -29.26     45.67 o 
  -1  15   3     3232.48     3353.56    220.44 o 
   1  15   3     8039.30     7470.55    324.17 o 
   5  15   3        4.78       77.51     56.65 o 
   7  15   3      993.10      840.02     80.46 o 
   9  15   3     1503.59     1573.95    103.97 o 
  11  15   3      393.52      456.20     99.51 o 
  13  15   3       22.43       10.09     49.81 o 
 -12  16   3       40.75       13.78     59.97 o 
 -10  16   3       38.56       31.91     94.01 o 
  -8  16   3      146.76      157.71     68.15 o 
  -6  16   3      453.66      360.50     78.91 o 
  -4  16   3       70.66      163.71     90.77 o 
  -2  16   3      185.77      128.05     87.53 o 
   0  16   3       88.17       16.21     76.18 o 
   2  16   3      114.17      119.94     90.77 o 
   6  16   3      159.71       87.92     64.58 o 
   8  16   3       10.49       11.89     48.89 o 
  10  16   3       46.94       25.85     49.09 o 
  -7  17   3     4061.05     4750.75    325.79 o 
  -5  17   3     2593.56     2620.93    213.95 o 
  -3  17   3       98.38       87.53     95.63 o 
  -1  17   3        9.63       53.49     84.28 o 
   1  17   3     1018.49      932.00    152.36 o 
   5  17   3      686.61      859.06    142.64 o 
   7  17   3      649.89      601.34    132.91 o 
 -28   0   4        3.45       17.83     95.63 o 
 -26   0   4       92.67      220.44     95.63 o 
 -24   0   4      680.07      792.60    139.39 o 
 -22   0   4      352.79      202.61     94.01 o 
 -20   0   4       11.62        8.10     53.49 o 
 -18   0   4     1426.25     1517.13    141.02 o 
 -16   0   4     1203.13     1163.59    166.14 o 
 -14   0   4      262.02      305.52     29.18 o 
 -12   0   4    22954.04    22094.54    275.49 o 
 -10   0   4   197756.11   196963.95   2557.72 o 
  -8   0   4    28034.60    25352.47    293.91 o 
  -6   0   4    28284.94    30482.94    341.19 o 
  -4   0   4   126074.47   129835.62    926.43 o 
  -2   0   4    63773.99    60665.70    446.84 o 
   0   0   4    39734.36    40842.23    311.79 o 
   2   0   4     2340.65     2536.65     77.80 o 
   4   0   4  1672133.00  1611426.75  13719.86 o 
   6   0   4   161891.59   158758.59   1421.89 o 
   8   0   4    25558.33    24918.92    319.31 o 
  10   0   4    13821.82    12623.02    430.34 o 
  12   0   4    24965.30    23510.95    325.13 o 
  14   0   4      198.14      213.06     38.28 o 
  16   0   4     1323.24     1511.36     83.08 o 
  18   0   4     4209.55     3731.21    135.07 o 
  20   0   4     2257.77     2084.43    175.05 o 
  22   0   4      490.62      518.68    111.84 o 
  24   0   4        9.21      -35.66     79.42 o 
  26   0   4       69.13      123.19     97.25 o 
 -27   1   4       90.23       31.15     62.76 o 
 -25   1   4      136.29      101.52     65.06 o 
 -23   1   4        1.21      -14.40     48.63 o 
 -21   1   4       15.90      -26.93     73.75 o 
 -19   1   4     2203.87     2052.28     93.54 o 
 -17   1   4      323.99      242.10     39.28 o 
 -15   1   4    21086.28    21145.19    191.34 o 
 -13   1   4     8954.20     9032.30    123.98 o 
 -11   1   4      786.98      917.34     31.45 o 
  -9   1   4     4668.31     4636.34     85.94 o 
  -7   1   4     3301.66     3235.44     62.20 o 
  -5   1   4    12611.58    12393.24    137.56 o 
  -3   1   4   112569.02   117382.23    727.68 o 
  -1   1   4     1116.82     1349.76     21.09 o 
   1   1   4   152312.48   152281.70    945.40 o 
   3   1   4   111471.84   110763.45    702.99 o 
   5   1   4    13920.52    13544.88    135.27 o 
   7   1   4     3436.47     3578.13    110.66 o 
   9   1   4      231.68      140.08     19.01 o 
  11   1   4     2416.15     2581.30     76.29 o 
  13   1   4       29.96       68.68     21.76 o 
  15   1   4       31.29       29.22     22.93 o 
  17   1   4      834.03      956.24     51.72 o 
  19   1   4      251.67      241.73     43.84 o 
  21   1   4      383.44      384.35     56.10 o 
  23   1   4        6.19       23.99     54.98 o 
  25   1   4       36.86      111.84    103.74 o 
  27   1   4      166.74      189.64    121.56 o 
 -28   2   4      208.22      270.09     82.80 o 
 -26   2   4      840.29      702.57    103.13 o 
 -24   2   4      266.48      337.26     79.06 o 
 -22   2   4       51.20       86.43     53.29 o 
 -20   2   4       29.40       75.49     39.32 o 
 -18   2   4     2912.65     2927.36    145.92 o 
 -16   2   4     2313.92     2164.16     65.89 o 
 -14   2   4       52.86      106.14     33.69 o 
 -12   2   4     3592.36     3546.22     67.54 o 
 -10   2   4    31740.88    32845.34    382.47 o 
  -8   2   4     6332.18     5647.91     92.53 o 
  -6   2   4       69.57       61.23     12.06 o 
  -4   2   4    14106.46    13426.75    114.94 o 
  -2   2   4     3075.36     2520.22     35.64 o 
   0   2   4     3046.27     2862.97     51.16 o 
   2   2   4     1993.25     2105.17     87.18 o 
   4   2   4   234946.08   240282.64   1483.32 o 
   6   2   4     3656.32     3287.77     55.40 o 
   8   2   4     2664.47     2850.61    123.76 o 
  10   2   4     8493.20     8218.94    159.42 o 
  12   2   4     8366.90     8344.34    120.90 o 
  14   2   4     1982.10     2019.46     62.23 o 
  16   2   4       13.71       38.15     21.08 o 
  18   2   4     3859.92     3940.57    120.33 o 
  20   2   4     1601.39     1651.50     88.57 o 
  22   2   4       60.46       54.65     50.06 o 
  24   2   4       67.96      128.05     90.77 o 
  26   2   4      102.08      280.41    119.94 o 
 -27   3   4       83.77       57.59     61.86 o 
 -25   3   4        0.10       95.40     59.97 o 
 -23   3   4     1425.44     1639.46    141.83 o 
 -21   3   4      915.75      974.84     76.74 o 
 -19   3   4     3391.05     3165.30     90.80 o 
 -17   3   4        4.40        0.21     19.37 o 
 -15   3   4     5220.38     4973.43     99.86 o 
 -13   3   4    30931.16    30416.30    320.56 o 
 -11   3   4      214.53      194.66     18.35 o 
  -9   3   4    40454.28    41257.67    370.91 o 
  -7   3   4    49854.55    49786.29    704.07 o 
  -5   3   4    19439.23    19102.72    161.66 o 
  -3   3   4     5442.35     5275.42     63.30 o 
  -1   3   4    19757.56    20316.73    260.62 o 
   1   3   4    52199.86    52676.60    431.28 o 
   3   3   4    14244.89    14015.81    156.21 o 
   5   3   4    15251.29    16506.25    124.67 o 
   7   3   4    23615.05    23032.01    231.95 o 
   9   3   4    21384.85    21129.50    197.96 o 
  11   3   4     2140.51     2179.36     57.57 o 
  13   3   4     2620.96     2586.96     85.41 o 
  15   3   4     5466.45     5511.76    130.44 o 
  17   3   4     3008.76     3429.88    110.78 o 
  19   3   4      191.85      234.46     44.95 o 
  21   3   4      968.84     1152.33     99.91 o 
  23   3   4       72.60      216.60     76.99 o 
  25   3   4      150.08      236.65    118.32 o 
  27   3   4       76.67      -27.55    105.36 o 
 -28   4   4       54.49      122.16     82.66 o 
 -26   4   4      228.49      144.31    137.77 o 
 -24   4   4       16.64       -9.02     50.21 o 
 -22   4   4      909.74      735.48     74.19 o 
 -20   4   4       48.14       52.17     33.41 o 
 -18   4   4      129.77       79.75     27.46 o 
 -16   4   4       35.80       40.25     21.76 o 
 -14   4   4      908.45      989.75     53.56 o 
 -12   4   4     5930.51     5860.54    134.36 o 
 -10   4   4    12028.73    11963.26    161.23 o 
  -8   4   4       30.77       51.53     28.57 o 
  -6   4   4     3814.11     4665.25     84.59 o 
  -4   4   4     3056.02     3149.79     44.29 o 
  -2   4   4     5975.26     8071.47     78.35 o 
   0   4   4     4173.09     4100.69     51.01 o 
   2   4   4     1529.57     1383.61     30.27 o 
   4   4   4      585.83      714.18     22.73 o 
   6   4   4      434.93      297.29     30.86 o 
   8   4   4     1310.57     1459.95     34.42 o 
  10   4   4     7095.25     7260.04    103.79 o 
  12   4   4      398.02      433.39     30.48 o 
  14   4   4        3.43        9.00     20.90 o 
  16   4   4      958.02     1059.63     66.36 o 
  18   4   4      160.42      137.33     54.36 o 
  20   4   4       66.37       26.32     50.39 o 
  22   4   4       12.63        3.88     52.06 o 
  24   4   4       33.92       30.91     62.91 o 
  26   4   4       10.48       22.69     94.01 o 
 -27   5   4      408.96      468.43    136.15 o 
 -25   5   4       17.28       15.47     46.55 o 
 -23   5   4     2301.11     2289.49    117.22 o 
 -21   5   4     5733.78     5989.77    234.65 o 
 -19   5   4      109.97       60.77     29.23 o 
 -17   5   4     3829.21     4030.16    100.28 o 
 -15   5   4     2556.88     2330.53     71.60 o 
 -13   5   4    21099.01    20590.08    250.00 o 
 -11   5   4     8559.82     8902.17    142.38 o 
  -9   5   4    18074.90    18275.41    213.36 o 
  -7   5   4    58804.43    57100.95    549.47 o 
  -5   5   4    79207.65    85506.99    570.03 o 
  -3   5   4     9014.01    11691.56    105.57 o 
  -1   5   4    13617.28    13149.47    127.46 o 
   1   5   4    51879.91    53110.22    386.79 o 
   3   5   4     2454.80     2050.28     41.15 o 
   5   5   4      669.81      618.76     25.24 o 
   7   5   4    22830.84    22532.34    175.05 o 
   9   5   4    11291.71    11338.38    123.32 o 
  11   5   4       11.69       24.12     13.30 o 
  13   5   4     9549.57    10263.89    177.16 o 
  15   5   4     6626.34     7018.76    227.73 o 
  17   5   4      420.69      342.24     65.33 o 
  19   5   4      358.37      379.83     73.21 o 
  21   5   4      400.96      379.29     76.60 o 
  23   5   4      152.19      242.48     76.38 o 
  25   5   4      423.26      511.83    153.17 o 
 -26   6   4      110.56       36.66     65.30 o 
 -24   6   4      416.95      373.94     67.28 o 
 -22   6   4      914.80      968.59     70.62 o 
 -20   6   4     1428.24     1486.57     65.36 o 
 -18   6   4     1063.59     1209.66     86.42 o 
 -16   6   4     7573.33     7851.54    138.89 o 
 -14   6   4       26.13       50.05     22.45 o 
 -12   6   4     5955.19     5983.26    119.28 o 
 -10   6   4     8327.00     8715.11    142.44 o 
  -8   6   4     9028.12    10664.31    154.20 o 
  -6   6   4      205.78      277.00     21.52 o 
  -4   6   4      228.42      293.03     32.75 o 
  -2   6   4    27455.48    28847.72    240.59 o 
   0   6   4     2671.04     2341.59    109.40 o 
   2   6   4    22996.94    24110.37    247.83 o 
   4   6   4    60875.91    64107.50    689.27 o 
   6   6   4    20349.10    20182.17    148.68 o 
   8   6   4     1399.52     1327.29     37.21 o 
  10   6   4     9853.72     9847.09    113.38 o 
  12   6   4      734.56      609.60     74.84 o 
  14   6   4     1731.05     1710.27    291.76 o 
  16   6   4       78.43       61.53     44.52 o 
  18   6   4     2007.99     2205.57    135.87 o 
  20   6   4      297.42      321.95     74.26 o 
  22   6   4       61.41       75.61     58.15 o 
  24   6   4      217.41      221.76     77.20 o 
 -25   7   4       15.54       18.71     68.48 o 
 -23   7   4        0.48       -2.11     48.13 o 
 -21   7   4      950.60      904.54     57.86 o 
 -19   7   4      152.31      263.04     37.89 o 
 -17   7   4       69.01      107.81     43.99 o 
 -15   7   4     1146.31     1159.31     57.46 o 
 -13   7   4     1266.26     1308.24     61.66 o 
 -11   7   4     1856.05     2010.90     69.54 o 
  -9   7   4       10.40       28.62     18.36 o 
  -7   7   4     1954.46     1920.99     43.43 o 
  -5   7   4     1215.96     1604.86     44.01 o 
  -3   7   4     1859.59     2379.10    185.90 o 
  -1   7   4     2622.28     2428.98    102.60 o 
   1   7   4      981.68      837.85     48.17 o 
   3   7   4     3584.72     4066.43     59.55 o 
   5   7   4      141.21       78.72     12.60 o 
   7   7   4       17.33       55.84     15.04 o 
   9   7   4     2114.72     2017.36     58.55 o 
  11   7   4     2855.06     3181.55     77.17 o 
  13   7   4      928.27     1034.57     57.98 o 
  15   7   4       78.27       52.39     46.15 o 
  17   7   4        2.59       51.89     50.92 o 
  19   7   4      762.89      634.55     92.75 o 
  21   7   4      243.86      343.61     83.64 o 
  23   7   4       40.60       33.42    111.03 o 
  25   7   4       40.28       19.20     69.33 o 
 -24   8   4      171.76      180.91    188.83 o 
 -22   8   4        9.09      -23.94     33.98 o 
 -20   8   4     1827.79     1742.33     82.17 o 
 -18   8   4     5125.43     4916.09    215.70 o 
 -16   8   4     4789.08     4991.21    114.95 o 
 -14   8   4      213.80      163.41     31.65 o 
 -12   8   4     5934.79     6105.27    128.74 o 
 -10   8   4    21668.77    20790.72    256.71 o 
  -8   8   4     7083.33     7132.56    132.90 o 
  -6   8   4        4.95       35.90     14.68 o 
  -4   8   4    31415.33    31284.95    334.78 o 
  -2   8   4    63005.22    63587.17    488.47 o 
   0   8   4      118.06      176.46     56.49 o 
   2   8   4    21780.44    20602.18    242.78 o 
   4   8   4    28492.88    27188.47    256.52 o 
   6   8   4    23214.10    21679.63    255.24 o 
   8   8   4      134.79      122.84     22.83 o 
  10   8   4     7741.33     7326.74    120.82 o 
  12   8   4     5835.55     5574.33    146.94 o 
  14   8   4     1838.75     1946.07    124.93 o 
  16   8   4      349.72      277.61     89.15 o 
  18   8   4     3659.92     3586.66    264.20 o 
  20   8   4      878.74      963.01    110.60 o 
  22   8   4       35.23       20.51     60.61 o 
  24   8   4       17.86       44.90     94.82 o 
 -25   9   4       60.85       93.14     81.35 o 
 -23   9   4      943.24      894.68     72.68 o 
 -21   9   4       29.16        8.48     38.45 o 
 -19   9   4       67.37       -6.15     40.76 o 
 -17   9   4       98.15       30.72     46.35 o 
 -15   9   4        3.62       31.34     27.78 o 
 -13   9   4     1635.62     1520.36    117.67 o 
 -11   9   4     4679.37     4888.42    131.83 o 
  -9   9   4     6372.92     6047.60    153.62 o 
  -7   9   4     9568.84    10077.21    166.62 o 
  -5   9   4     1564.45     1590.62     63.54 o 
  -3   9   4     7737.44     7446.18    113.98 o 
  -1   9   4     6877.35     7276.47    128.59 o 
   1   9   4      210.53      513.60     53.87 o 
   3   9   4     2770.95     3259.22     89.51 o 
   5   9   4      774.05      736.69     41.93 o 
   7   9   4     1828.20     2019.43     65.29 o 
   9   9   4     4003.29     4303.00     94.46 o 
  11   9   4      156.32       77.13     37.89 o 
  13   9   4     3971.56     4020.36    132.75 o 
  15   9   4     1157.77     1297.59    116.23 o 
  17   9   4      369.06      285.81     72.61 o 
  19   9   4       10.76      -27.04     54.36 o 
  21   9   4        0.17      -25.12     59.60 o 
  23   9   4        0.09       98.42     71.57 o 
 -22  10   4       16.86      -51.41     55.55 o 
 -20  10   4     1596.96     1503.91     91.64 o 
 -18  10   4     2085.42     2012.63    104.02 o 
 -16  10   4       76.07       75.55     44.24 o 
 -14  10   4      639.51      535.54     59.38 o 
 -12  10   4     6134.75     5939.33    136.92 o 
 -10  10   4    10897.58    10748.03    183.67 o 
  -8  10   4    10821.07    11627.33    189.09 o 
  -6  10   4     2668.04     2602.33     85.66 o 
  -4  10   4    20776.58    20029.53    292.67 o 
  -2  10   4     3440.25     3264.38    103.14 o 
   0  10   4      471.22      538.99     55.84 o 
   2  10   4     4932.33     4729.56    113.31 o 
   4  10   4      368.50      430.91     41.82 o 
   6  10   4    14466.15    14992.21    192.37 o 
   8  10   4     2076.01     2014.38     68.83 o 
  10  10   4     1422.12     1429.19     84.67 o 
  12  10   4     2367.59     2379.69    107.56 o 
  14  10   4      149.50      228.16     54.87 o 
  16  10   4      698.22      676.13     98.39 o 
  18  10   4      161.79      127.44     69.66 o 
  20  10   4      456.24      463.44     96.84 o 
  22  10   4      331.51      289.35    120.75 o 
 -21  11   4      488.26      570.65     66.91 o 
 -19  11   4      420.47      647.46     72.79 o 
 -17  11   4     1298.48     1305.91     87.70 o 
 -15  11   4    11802.01    11684.70    416.07 o 
 -13  11   4    11387.62    11789.89    370.26 o 
 -11  11   4      162.32      164.34     37.96 o 
  -9  11   4     4244.46     4705.64    233.49 o 
  -7  11   4     3147.14     3378.15    100.82 o 
  -5  11   4     5273.78     5443.33    127.47 o 
  -3  11   4     3424.79     3639.67    133.49 o 
  -1  11   4     4402.63     4682.51    122.60 o 
   1  11   4    20075.00    21145.41    348.89 o 
   3  11   4     9978.43     9469.23    173.08 o 
   5  11   4      581.46      517.53     58.96 o 
   7  11   4     1364.39     1306.07     79.15 o 
   9  11   4       12.74       13.57     32.51 o 
  11  11   4      612.09      472.68    115.23 o 
  13  11   4      576.64      628.14     70.18 o 
  15  11   4      572.47      645.89     75.58 o 
  17  11   4     1053.15      984.77    117.98 o 
  19  11   4       55.32       -1.53     63.42 o 
  21  11   4      530.77      398.71    142.64 o 
 -20  12   4        4.19       55.63     46.25 o 
 -18  12   4       33.33       -1.53     46.41 o 
 -16  12   4        0.17        4.15     38.76 o 
 -14  12   4       77.74       92.29     76.81 o 
 -12  12   4      243.74      213.96     49.67 o 
 -10  12   4     1533.61     1595.72    190.45 o 
  -8  12   4      241.61      205.35     41.99 o 
  -6  12   4      180.76      278.83     52.55 o 
  -4  12   4      162.33      288.13     57.17 o 
  -2  12   4       51.53       40.82     47.01 o 
   0  12   4      572.42      629.63     66.90 o 
   2  12   4      507.21      451.72     49.65 o 
   4  12   4     3448.63     3560.81    110.42 o 
   6  12   4      107.48       99.93     50.30 o 
   8  12   4      614.87      566.18    101.36 o 
  10  12   4       99.24       81.19     40.65 o 
  12  12   4       92.32       94.83     47.90 o 
  14  12   4      174.51      125.61     48.89 o 
  16  12   4        3.22      -33.98     42.42 o 
  18  12   4      174.94       64.85    112.65 o 
 -19  13   4      441.37      422.46     70.23 o 
 -17  13   4       70.34       74.50     47.81 o 
 -15  13   4     2475.35     2459.99    116.18 o 
 -13  13   4     3968.35     4312.69    143.98 o 
 -11  13   4       60.91        5.52     36.95 o 
  -9  13   4     2665.02     2702.37    136.69 o 
  -7  13   4     5711.07     6188.45    260.96 o 
  -5  13   4     1288.28     1232.14    199.37 o 
  -3  13   4     1067.84      903.12     67.95 o 
  -1  13   4    11754.69    10590.29    662.93 o 
   1  13   4    10901.93    10389.60    198.07 o 
   3  13   4     1954.24     1963.39    119.20 o 
   5  13   4     3014.46     2938.34    115.34 o 
   7  13   4     6393.47     6230.58    169.47 o 
   9  13   4     5511.13     5203.65    222.95 o 
  11  13   4      907.39      881.60     82.31 o 
  13  13   4       62.71       77.24     48.37 o 
  15  13   4     1106.30     1143.12     98.57 o 
  17  13   4      674.82      749.72    116.89 o 
 -16  14   4      489.43      552.73     72.13 o 
 -14  14   4      334.82      327.17     72.83 o 
 -12  14   4       19.15       42.31    125.62 o 
 -10  14   4     1955.16     1868.64    124.48 o 
  -8  14   4      968.08     1218.57    105.92 o 
  -6  14   4      768.55      722.90    116.70 o 
  -4  14   4     4717.38     4397.40    243.13 o 
  -2  14   4     2235.06     2157.37    179.92 o 
   0  14   4      172.40      131.71     65.64 o 
   2  14   4      282.74      337.14    102.11 o 
   4  14   4     4081.30     3640.03    130.18 o 
   6  14   4      376.97      286.31     55.52 o 
   8  14   4      163.58      244.31     53.55 o 
  10  14   4     2849.10     2661.69    124.35 o 
  12  14   4     2450.93     2379.45    125.20 o 
  14  14   4      319.20      343.30     70.60 o 
  16  14   4      115.26      152.02     63.50 o 
 -15  15   4      701.59     1044.78    179.92 o 
 -13  15   4      217.17      229.32     97.25 o 
 -11  15   4      444.54      379.64     78.67 o 
  -9  15   4       15.87       88.20     57.46 o 
  -7  15   4     1483.12     1531.54    135.34 o 
  -5  15   4      349.77      368.96     80.60 o 
  -3  15   4      603.93      416.56    108.60 o 
  -1  15   4      933.36     1188.09    147.50 o 
   1  15   4      332.62      440.87    110.22 o 
   3  15   4      662.45      715.56    103.74 o 
   5  15   4      308.12      218.35     52.60 o 
   7  15   4       40.09       92.93     47.59 o 
   9  15   4      794.26      865.67    107.38 o 
  11  15   4      207.60      265.36     63.13 o 
  13  15   4       52.28       86.39     68.88 o 
 -12  16   4     2351.70     2448.03    174.24 o 
 -10  16   4     1320.97     1478.06    124.32 o 
  -8  16   4      211.10      212.14     71.20 o 
  -6  16   4      168.81       74.01    100.49 o 
  -4  16   4     2136.41     1898.03    183.16 o 
  -2  16   4     2498.00     2554.48    205.85 o 
   0  16   4     1018.11      748.84    134.53 o 
   2  16   4     1012.20      814.90     94.42 o 
   4  16   4     2740.93     2723.05    207.47 o 
   6  16   4      469.80      412.02     71.14 o 
   8  16   4       41.52       77.52     52.99 o 
  10  16   4       73.78      116.82     55.89 o 
  -7  17   4      977.14      844.32    109.82 o 
  -5  17   4      505.35      544.61    126.43 o 
  -3  17   4       49.85      118.32     94.01 o 
  -1  17   4      117.96       56.73     87.53 o 
   1  17   4       63.10     -109.41     72.94 o 
   3  17   4       30.63      -62.40     55.01 o 
   5  17   4        1.65       48.63     92.39 o 
 -27   1   5        2.67      -62.18     56.65 o 
 -25   1   5       23.36       77.06     62.98 o 
 -23   1   5     9321.57    10002.53    274.48 o 
 -21   1   5     3287.08     3204.72    148.78 o 
 -19   1   5        0.33       -1.04     26.32 o 
 -17   1   5      245.14      246.29     39.15 o 
 -15   1   5    18239.86    17391.83    187.13 o 
 -13   1   5    28772.84    27351.00    384.31 o 
 -11   1   5     5490.88     6107.25     81.52 o 
  -9   1   5    91319.03    92223.80   1664.93 o 
  -7   1   5    85731.05    85972.08    661.06 o 
  -5   1   5     2739.58     2356.30     37.32 o 
  -3   1   5     4921.74     5133.59     54.09 o 
  -1   1   5    40944.69    40640.76    209.00 o 
   1   1   5    25801.31    23941.39    182.16 o 
   3   1   5    40567.59    38737.31    278.89 o 
   5   1   5    49783.38    49170.57    350.93 o 
   7   1   5    47540.03    47396.67    353.04 o 
   9   1   5    13084.01    13265.38    147.82 o 
  11   1   5      253.06      192.34     24.70 o 
  13   1   5      271.57      268.37     32.05 o 
  15   1   5     1572.01     1393.16     56.74 o 
  17   1   5     2259.29     2606.51     79.37 o 
  19   1   5       11.64      -19.04     29.62 o 
  21   1   5      359.24      441.49     58.01 o 
  23   1   5     1170.88     1283.72    166.95 o 
  25   1   5       34.23      -14.59     82.66 o 
 -28   2   5        1.25       36.19     67.16 o 
 -26   2   5      113.13       49.42     60.23 o 
 -24   2   5     1315.77     1255.14    117.44 o 
 -22   2   5      283.06      340.51     75.70 o 
 -20   2   5     6548.66     6436.02    192.27 o 
 -18   2   5     7979.90     7877.81    200.67 o 
 -16   2   5      300.27      389.73     34.66 o 
 -14   2   5     4041.00     4041.44     98.57 o 
 -12   2   5    12116.78    12364.57    171.77 o 
 -10   2   5    48435.31    52785.42    458.54 o 
  -8   2   5    15543.09    15867.89    179.16 o 
  -6   2   5     2934.73     2972.92     48.59 o 
  -4   2   5    93442.34    96137.63    616.63 o 
  -2   2   5    19374.47    19057.51    137.53 o 
   0   2   5    18393.67    18479.06    210.56 o 
   2   2   5    19469.29    18271.88    245.68 o 
   4   2   5    15737.83    14538.03    150.35 o 
   6   2   5       16.85       47.11     11.63 o 
   8   2   5     3020.30     3613.73     66.98 o 
  10   2   5     3808.51     3689.12     86.79 o 
  12   2   5     6725.15     6638.20    108.19 o 
  14   2   5       92.47       55.28     20.18 o 
  16   2   5     3743.94     4013.69    138.03 o 
  18   2   5      538.94      582.03     56.94 o 
  20   2   5        5.93       44.32     36.08 o 
  22   2   5      262.01      228.41     62.98 o 
  24   2   5       71.48      -17.83     84.28 o 
  26   2   5      194.56      324.17    128.05 o 
 -27   3   5       70.04       95.08     72.77 o 
 -25   3   5       11.23       53.69     60.61 o 
 -23   3   5     2804.52     2826.09    197.75 o 
 -21   3   5     2071.38     2171.49    105.38 o 
 -19   3   5      666.16      614.61     62.60 o 
 -17   3   5      121.84      118.84     25.13 o 
 -15   3   5      649.45      555.87     95.15 o 
 -13   3   5       25.11       11.83     23.42 o 
 -11   3   5     3912.35     4035.31     88.96 o 
  -9   3   5     5657.00     5700.57    100.25 o 
  -7   3   5    23923.71    23431.74    191.77 o 
  -5   3   5     5257.34     6524.17     76.29 o 
  -3   3   5     2071.98     2350.08     42.48 o 
  -1   3   5      170.46      194.85     13.81 o 
   1   3   5     2693.09     2725.85     58.44 o 
   3   3   5    12307.97    13541.98    156.63 o 
   5   3   5     1947.93     2014.92     49.83 o 
   7   3   5     1875.01     1701.53     42.95 o 
   9   3   5     1745.04     1622.51     62.47 o 
  11   3   5     3077.86     2787.14     88.67 o 
  13   3   5     1564.83     1804.68     57.62 o 
  15   3   5      905.80      906.04     47.78 o 
  17   3   5       70.84       98.14     33.03 o 
  19   3   5        1.28       20.83     59.16 o 
  21   3   5      122.48       81.55     56.31 o 
  23   3   5        1.43      -50.25     46.99 o 
  25   3   5       42.03      110.22    110.22 o 
 -28   4   5      344.83      306.17     89.97 o 
 -26   4   5       64.46       98.28     86.72 o 
 -24   4   5       68.66       82.74     60.16 o 
 -22   4   5      155.56      220.72     53.32 o 
 -20   4   5     5490.14     5393.36    153.66 o 
 -18   4   5    12982.46    12888.97    188.36 o 
 -16   4   5     6619.42     7031.03    143.83 o 
 -14   4   5    11129.03    11272.68    202.62 o 
 -12   4   5    40245.08    38710.29    379.06 o 
 -10   4   5    20582.71    18807.93    219.31 o 
  -8   4   5      532.10      505.95     44.64 o 
  -6   4   5    50916.35    53490.16    559.85 o 
  -4   4   5    41990.83    42343.34    307.55 o 
  -2   4   5    47695.55    46721.58    334.40 o 
   0   4   5     2516.89     2848.72     52.41 o 
   2   4   5    27691.82    26947.25    213.45 o 
   4   4   5    44507.93    42889.13    312.18 o 
   6   4   5       99.54       61.80     12.01 o 
   8   4   5     9491.60    10022.22    118.87 o 
  10   4   5    12031.24    11541.24    139.46 o 
  12   4   5     2806.04     2662.37     66.32 o 
  14   4   5       88.34       84.07     26.38 o 
  16   4   5      275.80      275.24     60.23 o 
  18   4   5     1538.91     1454.60    109.15 o 
  20   4   5     1813.66     1945.11    126.66 o 
  22   4   5        0.23      -47.47     47.97 o 
  24   4   5      144.07      204.89     72.39 o 
  26   4   5      308.19      398.73    145.88 o 
 -27   5   5       35.68       42.55     72.94 o 
 -25   5   5       26.08        9.69    179.92 o 
 -23   5   5      520.41      622.67     74.76 o 
 -21   5   5     1221.73     1104.66     84.29 o 
 -19   5   5     3485.04     3131.56     84.13 o 
 -17   5   5     3136.99     3330.29    107.62 o 
 -15   5   5     1626.28     1692.88     71.01 o 
 -13   5   5       55.83       47.01     32.09 o 
 -11   5   5     2558.87     2784.45     77.44 o 
  -9   5   5      771.63      813.93     42.95 o 
  -7   5   5     1131.28     1470.46     34.19 o 
  -5   5   5      467.61      443.19     19.17 o 
  -3   5   5      250.10      308.52     22.23 o 
  -1   5   5    41012.05    45118.79    328.06 o 
   1   5   5       20.89       65.78     22.66 o 
   3   5   5       37.50       74.38     12.95 o 
   5   5   5      369.35      365.54     22.93 o 
   7   5   5     1066.12     1241.13     50.69 o 
   9   5   5      222.78      170.20     25.45 o 
  11   5   5     2150.69     2211.17     72.69 o 
  13   5   5       53.48       21.20     40.52 o 
  15   5   5      248.14      295.11     96.44 o 
  17   5   5      339.18      332.30     66.98 o 
  19   5   5       80.65       68.43     87.53 o 
  21   5   5      350.61      229.84     86.72 o 
  23   5   5      114.04       36.86     64.24 o 
  25   5   5        7.87      -79.82     65.00 o 
 -26   6   5      199.66      325.00     70.34 o 
 -24   6   5        6.68       20.80     50.18 o 
 -22   6   5       61.18      128.89     49.80 o 
 -20   6   5      225.91      269.48     37.77 o 
 -18   6   5     5448.10     5119.28    131.18 o 
 -16   6   5      673.04      925.54     59.33 o 
 -14   6   5     1233.21     1156.08     60.11 o 
 -12   6   5    21736.18    20439.21    250.64 o 
 -10   6   5     7462.26     7323.90    130.06 o 
  -8   6   5       80.86      137.35     21.65 o 
  -6   6   5     9295.05     9704.53     94.70 o 
  -4   6   5    18517.49    19389.00    156.86 o 
  -2   6   5    23453.11    22846.12    234.71 o 
   0   6   5       95.67      159.54     26.20 o 
   2   6   5    36098.09    35871.03    287.61 o 
   4   6   5    28447.92    29396.47    313.75 o 
   6   6   5     2036.07     1876.95     43.52 o 
   8   6   5      344.40      474.79     28.04 o 
  10   6   5    10212.79     9980.97    130.54 o 
  12   6   5     2856.04     2740.14     80.74 o 
  14   6   5       15.31       63.21     42.41 o 
  16   6   5      242.89      279.54     63.04 o 
  18   6   5      741.42      798.23     93.28 o 
  20   6   5      745.95     1012.68    108.91 o 
  22   6   5       15.35      -38.65     55.15 o 
  24   6   5      117.06      203.02     76.96 o 
 -25   7   5       20.80       -8.65     69.33 o 
 -23   7   5     2749.00     2442.25    128.67 o 
 -21   7   5     2480.55     2416.15     83.78 o 
 -19   7   5     1767.71     1761.20    119.32 o 
 -17   7   5     7656.83     7740.62    145.15 o 
 -15   7   5     4017.78     4357.37    114.07 o 
 -13   7   5     1610.41     1531.26     66.67 o 
 -11   7   5        3.24       10.75     19.99 o 
  -9   7   5     7065.68     7216.51    132.42 o 
  -7   7   5    36959.17    37267.23    276.72 o 
  -5   7   5     7707.02     6833.95     83.16 o 
  -3   7   5     8273.21     8109.18     95.67 o 
  -1   7   5    66211.05    67395.88    736.71 o 
   1   7   5    12920.06    12683.58    175.55 o 
   3   7   5      315.60      381.37     27.22 o 
   5   7   5     1672.96     1263.25     45.39 o 
   7   7   5     7854.21     7154.33     94.11 o 
   9   7   5    11205.19    12220.81    209.62 o 
  11   7   5      261.71      250.52     58.35 o 
  13   7   5     3696.83     3983.34    235.84 o 
  15   7   5     5124.90     5487.31    195.17 o 
  17   7   5      556.81      767.08     95.63 o 
  19   7   5        1.57       63.60     55.51 o 
  21   7   5      682.29      720.48    101.93 o 
  23   7   5       59.33       53.49     67.59 o 
 -24   8   5       40.24       49.19     69.16 o 
 -22   8   5      491.74      448.17     56.46 o 
 -20   8   5       65.78       75.26     38.09 o 
 -18   8   5      577.74      453.10     48.82 o 
 -16   8   5     4779.45     5147.23    118.53 o 
 -14   8   5      358.26      332.43     41.06 o 
 -12   8   5     3654.72     4078.29    106.53 o 
 -10   8   5     4138.88     4305.07    105.77 o 
  -8   8   5      397.05      413.36     38.23 o 
  -6   8   5     5339.50     5965.29    119.75 o 
  -4   8   5      929.69      713.55     35.52 o 
  -2   8   5     2765.97     3593.58     87.05 o 
   0   8   5     8715.06     8637.41    142.77 o 
   2   8   5     4352.94     4608.25    125.40 o 
   4   8   5     5475.92     5422.01    104.58 o 
   6   8   5       18.20       17.98     16.94 o 
   8   8   5     8079.72     8603.58    127.19 o 
  10   8   5        0.43        1.25     27.98 o 
  12   8   5     3266.87     3492.19    152.32 o 
  14   8   5      409.25      343.43     90.77 o 
  16   8   5      261.40      206.11     65.30 o 
  18   8   5       63.15       99.34     59.51 o 
  20   8   5       48.84      -11.01     96.44 o 
  22   8   5       15.75      100.25     80.23 o 
 -23   9   5      504.68      494.55     60.87 o 
 -21   9   5      241.73      354.39     53.56 o 
 -19   9   5       68.28       80.47     43.51 o 
 -17   9   5     1570.76     1291.47     69.85 o 
 -15   9   5     3774.53     3961.65    128.30 o 
 -13   9   5      670.87      740.05     60.20 o 
 -11   9   5     5714.71     5375.52    125.66 o 
  -9   9   5    13830.55    13822.40    207.23 o 
  -7   9   5     7641.28     7702.99    227.85 o 
  -5   9   5       71.17      106.74     25.23 o 
  -3   9   5     4652.50     4503.32     87.21 o 
  -1   9   5     8329.53     8539.24    182.54 o 
   1   9   5    18344.88    18773.99    242.73 o 
   3   9   5      134.76      234.08     29.95 o 
   5   9   5     7018.99     6914.36    115.69 o 
   7   9   5    26815.79    25849.35    261.71 o 
   9   9   5    10965.78    11191.91    208.17 o 
  11   9   5       46.02       75.05     36.34 o 
  13   9   5      347.37      448.73    119.94 o 
  15   9   5     2662.57     2748.66    169.38 o 
  17   9   5     1726.31     1602.83    130.93 o 
  19   9   5      671.38      603.89     97.40 o 
  21   9   5      325.84      477.90     99.19 o 
  23   9   5      182.04      110.29     76.76 o 
 -22  10   5      100.40      145.65     73.69 o 
 -20  10   5      542.47      537.86     69.54 o 
 -18  10   5     2232.07     2063.22    104.88 o 
 -16  10   5      203.47      186.53     41.17 o 
 -14  10   5     1285.34     1372.23     74.48 o 
 -12  10   5     2811.79     2791.69     95.76 o 
 -10  10   5     5636.95     5519.31    130.40 o 
  -8  10   5       15.18       27.44     35.88 o 
  -6  10   5    17225.77    17274.87    238.00 o 
  -4  10   5     7290.21     8091.48    250.42 o 
  -2  10   5     5582.96     5782.71    125.65 o 
   0  10   5        2.82       29.76     21.48 o 
   2  10   5     2005.75     2028.22     65.42 o 
   4  10   5     9545.16     9095.13    168.54 o 
   6  10   5     1232.60     1346.60     80.31 o 
   8  10   5     1771.57     1743.08     87.72 o 
  10  10   5     2860.95     2789.37    110.47 o 
  12  10   5      998.71      824.91     72.46 o 
  14  10   5      537.61      631.95     91.67 o 
  16  10   5       51.23       88.07     60.75 o 
  18  10   5       12.94       13.45     56.76 o 
  20  10   5      270.73      422.57     99.68 o 
 -21  11   5      226.27      205.51     53.89 o 
 -19  11   5       34.42       16.77     45.03 o 
 -17  11   5       65.38      103.25     47.36 o 
 -15  11   5     1919.65     2066.60    101.28 o 
 -13  11   5     4607.30     4761.53    130.12 o 
 -11  11   5     1703.30     1876.09     84.36 o 
  -9  11   5     3338.69     3294.35    106.56 o 
  -7  11   5     5374.32     5523.94    131.90 o 
  -5  11   5     4102.10     3960.51    135.52 o 
  -3  11   5      205.80      353.65     55.51 o 
  -1  11   5     1064.91     1115.62     65.07 o 
   1  11   5     5047.80     4896.42    124.55 o 
   3  11   5      613.16      564.84     43.54 o 
   5  11   5      963.83      915.77     67.28 o 
   7  11   5     1138.85     1250.09     78.12 o 
   9  11   5       70.80       45.85     31.83 o 
  11  11   5       47.71       45.07     38.85 o 
  13  11   5      383.20      357.30     60.16 o 
  15  11   5      644.50      659.60     96.25 o 
  17  11   5        0.24       -3.53     54.36 o 
  19  11   5       23.90       19.95     65.21 o 
 -20  12   5     3132.90     3541.07    278.00 o 
 -18  12   5     2268.39     2487.65    120.03 o 
 -16  12   5      544.19      453.66     87.53 o 
 -14  12   5      443.36      482.78     62.81 o 
 -12  12   5     1477.14     1574.39    132.10 o 
 -10  12   5     7571.53     7652.47    167.01 o 
  -8  12   5     4299.40     4186.73    147.19 o 
  -6  12   5    10939.54    10955.62    243.50 o 
  -4  12   5    23752.60    24561.33    394.69 o 
  -2  12   5    10424.92    10505.96    269.06 o 
   0  12   5      242.81      285.21    133.72 o 
   2  12   5     1201.47     1314.88     90.25 o 
   4  12   5     3771.56     3783.64    123.54 o 
   6  12   5     3025.47     2825.72    111.06 o 
   8  12   5       65.45       46.66     62.74 o 
  10  12   5     2503.54     2499.26    113.71 o 
  12  12   5     3904.76     3959.35    158.07 o 
  14  12   5      199.49      124.05     51.12 o 
  16  12   5     1198.57     1045.17    123.01 o 
  18  12   5      379.39      350.12     92.81 o 
 -19  13   5       19.71      -10.25     47.93 o 
 -17  13   5       13.94      -51.30     38.10 o 
 -15  13   5      430.11      458.32     66.25 o 
 -13  13   5       67.44      211.34     51.51 o 
 -11  13   5      818.30      624.76    119.94 o 
  -9  13   5     1481.47     1384.22    137.77 o 
  -7  13   5      440.90      477.83     68.89 o 
  -5  13   5      433.86      476.33    103.74 o 
  -3  13   5     1128.08      875.10     68.06 o 
  -1  13   5     1880.41     1752.91    192.88 o 
   1  13   5      297.93      302.30     48.85 o 
   3  13   5      139.75      124.98     58.41 o 
   5  13   5     1457.02     1454.77    102.21 o 
   7  13   5      948.00     1008.79     79.89 o 
   9  13   5      513.71      470.09     66.42 o 
  11  13   5       97.93      132.18     48.67 o 
  13  13   5      120.27      138.77     56.22 o 
  15  13   5       59.41      166.73     76.85 o 
  17  13   5      271.07      185.72     81.80 o 
 -16  14   5     1106.53      932.60     98.67 o 
 -14  14   5        3.33      -24.91     47.61 o 
 -12  14   5      982.37     1145.61    207.47 o 
 -10  14   5      639.65      797.13     92.30 o 
  -8  14   5      139.82      419.80    100.49 o 
  -6  14   5     2708.43     2820.30    196.12 o 
  -4  14   5     4473.48     4515.81    168.06 o 
  -2  14   5     2325.61     2295.51    129.50 o 
   0  14   5      262.34      319.54     53.57 o 
   2  14   5      260.00      283.51     79.42 o 
   4  14   5     2177.59     2108.15    104.99 o 
   6  14   5     1192.24     1277.04    117.62 o 
   8  14   5      867.86      879.88     81.07 o 
  10  14   5     1202.26     1051.87     88.08 o 
  12  14   5      752.88      794.46     85.03 o 
  14  14   5      152.63      246.63     64.17 o 
 -15  15   5     1508.03     1658.59    200.18 o 
 -13  15   5      470.45      471.98     84.05 o 
 -11  15   5       81.78       44.02     88.34 o 
  -9  15   5      959.37     1074.97    113.46 o 
  -7  15   5     1052.08     1066.08    107.00 o 
  -5  15   5      743.90      883.37    136.15 o 
  -3  15   5      449.33      573.79    118.32 o 
  -1  15   5     3055.97     2862.44    207.47 o 
   1  15   5     1532.67     1262.52     87.82 o 
   3  15   5       95.01      115.34     60.61 o 
   5  15   5      303.92      270.89     57.75 o 
   7  15   5     1872.98     1732.66    105.87 o 
   9  15   5      596.38      542.12     76.23 o 
  11  15   5       32.54       48.71     49.69 o 
  13  15   5      757.47      790.09     90.41 o 
 -12  16   5       16.90       83.41    192.07 o 
 -10  16   5        1.64      123.04     63.86 o 
  -8  16   5      101.16       94.83     69.21 o 
  -6  16   5      136.59      116.00    107.79 o 
  -4  16   5       65.45      166.54     68.51 o 
  -2  16   5       11.15       35.66     74.56 o 
   0  16   5      187.50      106.98     87.53 o 
   2  16   5        1.21       31.00     53.83 o 
   4  16   5      135.18      225.58     73.92 o 
   6  16   5      141.65      175.40     69.66 o 
   8  16   5      111.28      175.32     60.18 o 
  10  16   5      113.53      221.07     62.30 o 
  -7  17   5     2989.86     3133.16    175.78 o 
  -5  17   5     1691.27     1494.44    175.05 o 
  -3  17   5     1102.53      701.83    141.02 o 
  -1  17   5     3502.78     3860.89    259.34 o 
   1  17   5     1464.78     1385.84    176.67 o 
   3  17   5        0.59      -19.06     57.17 o 
   5  17   5       20.92       82.66     95.63 o 
 -28   0   6      561.32      672.66    158.84 o 
 -26   0   6     1661.66     1782.95    202.61 o 
 -24   0   6     6777.42     6972.95    332.28 o 
 -22   0   6     1816.15     1773.22    176.67 o 
 -20   0   6     4524.48     4706.98    252.85 o 
 -18   0   6    10690.43    10435.11    354.97 o 
 -16   0   6     1587.43     1616.00    132.91 o 
 -14   0   6     9080.88     8535.46    277.17 o 
 -12   0   6    14862.95    13621.73    335.52 o 
 -10   0   6    14000.83    17733.86    372.80 o 
  -8   0   6       53.02      232.69     38.09 o 
  -6   0   6    60322.43    62890.73    489.37 o 
  -4   0   6    62145.12    61006.56    466.86 o 
  -2   0   6     9941.86     8977.85     98.68 o 
   0   0   6    79248.13    80023.77    515.89 o 
   2   0   6   331943.50   331262.84   2854.24 o 
   4   0   6    10550.69    10572.15    157.59 o 
   6   0   6    24764.71    25318.70    305.40 o 
   8   0   6    16898.63    17892.74    251.56 o 
  10   0   6    35101.46    33707.81    411.83 o 
  12   0   6    26764.02    25383.72    403.59 o 
  14   0   6     3739.98     3872.70    125.18 o 
  16   0   6     2149.42     2317.09    174.24 o 
  18   0   6     4736.66     5455.27    169.38 o 
  20   0   6       42.59      127.03     48.92 o 
  22   0   6      343.22      134.53     79.42 o 
 -27   1   6      146.16      192.79     97.25 o 
 -25   1   6        1.86       -6.48     53.87 o 
 -23   1   6       62.82      170.55     61.76 o 
 -21   1   6      518.78      444.56     74.39 o 
 -19   1   6      217.61      184.81     48.15 o 
 -17   1   6       15.23       49.44     33.24 o 
 -15   1   6     7671.19     7751.21    200.99 o 
 -13   1   6     6826.30     6902.70    129.15 o 
 -11   1   6     4326.14     4174.76     90.11 o 
  -9   1   6     8692.72     8631.26    124.70 o 
  -7   1   6       75.81      117.30     13.68 o 
  -5   1   6     9713.17    10065.96     81.87 o 
  -3   1   6     4197.90     4757.52     47.98 o 
  -1   1   6    26488.48    27981.86    155.26 o 
   1   1   6    19960.06    20870.48    169.16 o 
   3   1   6     1454.62     1024.27     36.03 o 
   5   1   6    11832.91    11299.56    119.98 o 
   7   1   6    29254.46    28860.52    243.43 o 
   9   1   6     2545.15     2981.37    157.45 o 
  11   1   6    13711.54    13252.85    160.14 o 
  13   1   6     2047.92     2097.04     64.56 o 
  15   1   6        8.93       30.42     22.57 o 
  17   1   6      290.60      192.95     33.70 o 
  19   1   6        7.47       63.45     35.50 o 
  21   1   6       39.03       34.94     48.92 o 
  23   1   6      107.78      165.33    100.49 o 
  25   1   6        1.86      129.67    105.36 o 
 -28   2   6      525.20      649.38    222.06 o 
 -26   2   6      712.63      933.61    112.54 o 
 -24   2   6     1006.34      985.48    109.45 o 
 -22   2   6      983.72      905.53    100.84 o 
 -20   2   6     4562.32     4460.23    136.00 o 
 -18   2   6      752.81      694.56     64.00 o 
 -16   2   6        0.34       53.00     36.87 o 
 -14   2   6     8370.62     8282.95    147.39 o 
 -12   2   6    73263.41    72646.66   1055.49 o 
 -10   2   6     9021.83     8233.38    127.17 o 
  -8   2   6     8878.42    10342.35    112.29 o 
  -6   2   6      204.82      152.66     14.40 o 
  -4   2   6    25287.27    25554.98    179.93 o 
  -2   2   6     1653.53     1363.46     38.28 o 
   0   2   6       39.78       32.85      8.02 o 
   2   2   6    14592.77    15062.82    182.95 o 
   4   2   6     1770.83     1477.29     36.30 o 
   6   2   6       44.27       37.99     29.71 o 
   8   2   6     9752.24    10136.60    166.42 o 
  10   2   6      479.65      352.65     29.48 o 
  12   2   6       16.79       12.93     15.79 o 
  14   2   6     1159.30     1208.41     52.26 o 
  16   2   6     1678.08     1800.44     66.45 o 
  18   2   6     1189.89     1190.17     73.71 o 
  20   2   6       75.72       81.89     86.72 o 
  22   2   6        7.17       34.81     87.53 o 
  24   2   6      105.81     -118.32     81.04 o 
  26   2   6       50.70      171.81    113.46 o 
 -27   3   6       10.29        9.68     58.95 o 
 -25   3   6     1658.94     1830.35    151.55 o 
 -23   3   6      908.21     1156.26    110.49 o 
 -21   3   6      223.37      205.56     51.35 o 
 -19   3   6     1391.73     1473.55     85.67 o 
 -17   3   6    15228.01    14663.43    223.46 o 
 -15   3   6    15613.06    15832.23    222.31 o 
 -13   3   6     5611.54     5374.34    112.57 o 
 -11   3   6      959.66     1000.28     47.67 o 
  -9   3   6    29441.16    27739.21    279.36 o 
  -7   3   6    62602.87    61555.41    429.00 o 
  -5   3   6    21195.98    20938.41    176.78 o 
  -3   3   6    24680.86    26040.53    186.84 o 
  -1   3   6    84814.21    84198.21    497.88 o 
   1   3   6    11025.61    10396.51    132.91 o 
   3   3   6     2152.94     2397.92     60.62 o 
   5   3   6    20280.49    20044.73    306.51 o 
   7   3   6    18514.88    18756.77    178.25 o 
   9   3   6    20542.15    20759.49    201.80 o 
  11   3   6     1770.43     1970.34     70.42 o 
  13   3   6      376.67      264.44     40.08 o 
  15   3   6      898.73      837.58     47.86 o 
  17   3   6       21.94       61.39     45.15 o 
  19   3   6     1272.19     1398.30    106.13 o 
  21   3   6      980.23      872.46     98.87 o 
  23   3   6      467.56      635.42     91.07 o 
  25   3   6        0.20     -116.70     77.80 o 
 -28   4   6        1.28      -19.04     61.40 o 
 -26   4   6       28.99       -7.56     59.97 o 
 -24   4   6      164.95      149.66     63.23 o 
 -22   4   6        1.40      -13.78     43.05 o 
 -20   4   6        3.79       10.05     36.20 o 
 -18   4   6     4851.70     4904.53    113.28 o 
 -16   4   6     9167.71     9573.06    171.56 o 
 -14   4   6      849.12      935.39     52.77 o 
 -12   4   6     1863.11     1917.22     66.13 o 
 -10   4   6     2322.89     2418.39     69.04 o 
  -8   4   6     8983.46    10780.35    123.29 o 
  -6   4   6     5735.21     6511.06     82.40 o 
  -4   4   6      443.27      438.87     22.89 o 
  -2   4   6      350.47      389.31     19.85 o 
   0   4   6     3932.68     4091.89     84.69 o 
   2   4   6     4536.75     4367.25    133.18 o 
   4   4   6    16053.71    16867.87    197.96 o 
   6   4   6     1608.68     1613.16     73.06 o 
   8   4   6        8.46       36.06     14.97 o 
  10   4   6      131.83      130.66     19.44 o 
  12   4   6       83.24       92.62     35.58 o 
  14   4   6      712.78      704.31     72.61 o 
  16   4   6      164.90      213.59     55.15 o 
  18   4   6       83.62      146.83     57.27 o 
  20   4   6       88.00       58.50     54.91 o 
  22   4   6        1.62      -35.91     57.54 o 
  24   4   6        4.09       43.36     61.60 o 
 -27   5   6       36.90       56.01     69.21 o 
 -25   5   6        2.59       44.70     63.23 o 
 -23   5   6      349.24      372.80     67.97 o 
 -21   5   6       48.65      175.27     51.33 o 
 -19   5   6     1590.60     1560.40     72.57 o 
 -17   5   6    24551.50    24882.42    315.43 o 
 -15   5   6    16901.58    16747.49    270.93 o 
 -13   5   6       29.76       78.74     24.71 o 
 -11   5   6     8945.30     8576.37    143.22 o 
  -9   5   6    16350.01    16472.46    155.13 o 
  -7   5   6    32427.17    33130.60    262.71 o 
  -5   5   6     1400.31     1249.12     41.88 o 
  -3   5   6    43547.58    44059.26    298.77 o 
  -1   5   6    91243.00    94859.83    635.35 o 
   1   5   6    38954.15    39112.44    363.18 o 
   3   5   6      264.18      280.11     19.38 o 
   5   5   6    28745.37    27601.13    228.33 o 
   7   5   6    28587.96    26207.12    248.98 o 
   9   5   6    15546.90    15688.59    210.51 o 
  11   5   6       41.68       68.97     28.82 o 
  13   5   6     3448.26     3479.67    141.62 o 
  15   5   6     5327.67     5858.26    190.74 o 
  17   5   6       67.94       12.16     42.22 o 
  19   5   6     1282.37     1468.73    114.84 o 
  21   5   6     1042.41     1283.17    116.30 o 
  23   5   6      348.52      356.16     82.10 o 
  25   5   6        2.51      -35.24     71.32 o 
 -26   6   6      958.74      916.02    124.22 o 
 -24   6   6      773.64      660.80     82.43 o 
 -22   6   6       62.32      108.18     39.67 o 
 -20   6   6       37.91       75.29     33.70 o 
 -18   6   6     7666.01     7536.42    146.28 o 
 -16   6   6     1947.45     1903.34     79.85 o 
 -14   6   6      173.33      195.96     33.97 o 
 -12   6   6    13609.13    13272.22    193.75 o 
 -10   6   6     1869.71     1910.26     67.83 o 
  -8   6   6     7750.93     7621.77     93.15 o 
  -6   6   6    20621.33    20108.63    185.57 o 
  -4   6   6    38882.08    40842.49    317.68 o 
  -2   6   6       43.11      299.91     56.62 o 
   0   6   6    10501.71    12222.65    162.42 o 
   2   6   6    38569.95    39964.22    314.61 o 
   4   6   6     9196.28     9295.03    112.57 o 
   6   6   6      718.03      777.19     32.38 o 
   8   6   6     6813.45     7612.47    103.82 o 
  10   6   6    17647.79    18356.35    242.62 o 
  12   6   6     1207.39     1291.82    174.24 o 
  14   6   6      541.12      418.36     69.89 o 
  16   6   6       48.97       28.37     46.99 o 
  18   6   6       38.21       40.63     64.02 o 
  20   6   6      293.03      302.75    102.92 o 
  22   6   6       51.55       23.31     57.91 o 
  24   6   6       94.77       41.52     77.80 o 
 -25   7   6      905.98      925.36    148.96 o 
 -23   7   6     1888.77     1717.00    111.36 o 
 -21   7   6      192.05      141.98     37.65 o 
 -19   7   6       20.01        4.19     31.07 o 
 -17   7   6      659.26      666.88     56.76 o 
 -15   7   6      162.35      175.74     36.48 o 
 -13   7   6     2224.37     2108.46     78.43 o 
 -11   7   6      530.96      480.65     41.77 o 
  -9   7   6     8448.42     8101.58    143.86 o 
  -7   7   6    16726.45    17359.76    170.97 o 
  -5   7   6      205.68      278.81     24.15 o 
  -3   7   6      132.03      131.52     33.57 o 
  -1   7   6       76.47      206.87     49.83 o 
   1   7   6      138.23      223.76     46.63 o 
   3   7   6      202.37      164.95     20.49 o 
   5   7   6      285.13      271.32     21.66 o 
   7   7   6     6031.25     6131.89    148.79 o 
   9   7   6       43.68       12.18     23.40 o 
  11   7   6      498.73      458.53     64.83 o 
  13   7   6     1543.71     1487.95    107.05 o 
  15   7   6       72.27      195.67     60.61 o 
  17   7   6       25.73       69.05     58.35 o 
  19   7   6        0.05      -51.06     46.99 o 
  21   7   6      196.16      178.42     76.06 o 
  23   7   6      144.78       45.38     92.39 o 
 -24   8   6      122.21      120.84     53.44 o 
 -22   8   6      484.50      562.53     53.78 o 
 -20   8   6     1986.16     2215.41    143.41 o 
 -18   8   6     7048.56     7208.35    152.43 o 
 -16   8   6       23.46       29.35     32.32 o 
 -14   8   6     2716.81     2694.49     93.14 o 
 -12   8   6    23950.16    23948.51    295.59 o 
 -10   8   6    16048.47    15979.43    223.70 o 
  -8   8   6        5.80       67.95     22.99 o 
  -6   8   6    19640.40    18845.21    194.46 o 
  -4   8   6    23053.49    24573.23    263.62 o 
  -2   8   6     8155.69     8728.02    135.70 o 
   0   8   6      873.29     1048.07     54.48 o 
   2   8   6    13367.58    13147.42    185.99 o 
   4   8   6     7345.27     7099.86    108.63 o 
   6   8   6      207.80      188.75     33.78 o 
   8   8   6     3539.32     3441.51    108.77 o 
  10   8   6     7700.52     7784.48    440.87 o 
  12   8   6     2137.84     1910.12    302.29 o 
  14   8   6      354.50      327.63     70.42 o 
  16   8   6     3551.67     3641.76    172.78 o 
  18   8   6      342.89      446.52    119.94 o 
  20   8   6      283.48      189.64     77.20 o 
  22   8   6       50.98      106.21     71.96 o 
 -23   9   6      321.31      385.21     58.73 o 
 -21   9   6      755.72      839.55     80.11 o 
 -19   9   6      525.28      431.40     51.30 o 
 -17   9   6     2216.73     2124.06     84.48 o 
 -15   9   6     1049.61     1177.87     69.71 o 
 -13   9   6        8.78      -37.77     34.50 o 
 -11   9   6        5.37       47.37     36.97 o 
  -9   9   6     3208.89     3311.37    162.00 o 
  -7   9   6     8609.50     8996.15    160.89 o 
  -5   9   6    12229.60    12095.90    240.50 o 
  -3   9   6     2807.40     3044.58     85.16 o 
  -1   9   6    12875.38    13059.70    187.79 o 
   1   9   6      139.76      214.76     32.57 o 
   3   9   6     1899.86     2045.37     68.08 o 
   5   9   6     2031.66     2054.76    100.36 o 
   7   9   6     1606.10     1662.46     82.53 o 
   9   9   6      269.50      232.96     60.09 o 
  11   9   6      590.91      666.62     83.95 o 
  13   9   6        7.65      -20.84     42.43 o 
  15   9   6     1346.11     1424.34    119.08 o 
  17   9   6      191.61      146.62     85.10 o 
  19   9   6     1175.69     1258.29    126.06 o 
  21   9   6       55.47      119.07     74.54 o 
 -22  10   6       36.06       59.02     46.51 o 
 -20  10   6     1085.22     1155.95     88.02 o 
 -18  10   6     1561.01     1654.69    129.08 o 
 -16  10   6       47.47      -19.64     60.03 o 
 -14  10   6     4502.54     4537.74    127.01 o 
 -12  10   6     1830.12     2048.28     85.79 o 
 -10  10   6     2423.12     2571.67     92.36 o 
  -8  10   6       11.03       90.04     29.03 o 
  -6  10   6      573.92      447.19     54.98 o 
  -4  10   6     6870.70     6874.01    174.23 o 
  -2  10   6     3653.23     3595.29     84.44 o 
   0  10   6     5418.40     5650.96    125.73 o 
   2  10   6    18156.49    17418.10    203.37 o 
   4  10   6     5850.20     5913.45    152.56 o 
   6  10   6      209.25      203.42     47.95 o 
   8  10   6      600.30      629.03     76.44 o 
  10  10   6     1370.09     1426.02     84.90 o 
  12  10   6     3064.44     2756.65    175.86 o 
  14  10   6      129.30       71.27     56.45 o 
  16  10   6      476.15      575.19     93.36 o 
  18  10   6      277.03      333.69     82.51 o 
  20  10   6       60.18      124.35     72.39 o 
 -21  11   6      225.74      152.86     65.98 o 
 -19  11   6      170.88       73.46     49.84 o 
 -17  11   6     1505.95     1318.56     90.26 o 
 -15  11   6     5836.24     5610.70    183.97 o 
 -13  11   6     2809.07     3121.33    108.45 o 
 -11  11   6     2881.56     2787.26    114.46 o 
  -9  11   6     5858.86     6163.25    144.79 o 
  -7  11   6     8330.99     8050.37    201.12 o 
  -5  11   6      428.28      402.75     60.16 o 
  -3  11   6     3050.27     2875.76     95.27 o 
  -1  11   6     5656.36     5651.93    114.07 o 
   1  11   6     4665.20     5017.55    126.05 o 
   3  11   6     4353.33     4005.38    118.50 o 
   5  11   6     2922.20     3023.48    108.40 o 
   7  11   6     4841.91     4800.58    139.62 o 
   9  11   6       78.88       81.76     41.85 o 
  11  11   6     1585.89     1485.09     91.94 o 
  13  11   6     1418.19     1372.56    120.91 o 
  15  11   6      199.75      259.71     76.38 o 
  17  11   6        8.53       -2.58     69.70 o 
  19  11   6      337.69      332.35     88.82 o 
 -20  12   6        9.62       68.65     54.29 o 
 -18  12   6      156.36      315.54     61.16 o 
 -16  12   6       43.23      110.38     44.49 o 
 -14  12   6      468.20      269.04     98.06 o 
 -12  12   6      555.12      655.81     67.77 o 
 -10  12   6     3788.07     3788.44    143.25 o 
  -8  12   6      132.84       90.14     44.11 o 
  -6  12   6     1608.94     1463.98     97.34 o 
  -4  12   6      974.91     1045.04     89.40 o 
  -2  12   6       46.06       69.42     34.35 o 
   0  12   6        4.66       54.50     25.79 o 
   2  12   6       27.25       22.61     30.49 o 
   4  12   6     1360.39     1274.69     78.91 o 
   6  12   6     2810.00     2431.12    105.61 o 
   8  12   6     1080.68     1218.40     83.86 o 
  10  12   6      885.91      929.14    100.00 o 
  12  12   6      409.24      444.03     83.95 o 
  14  12   6      220.21       95.00     64.57 o 
  16  12   6        5.17       -6.08     59.35 o 
  18  12   6       13.64       63.83     72.18 o 
 -19  13   6       26.00       30.22     54.69 o 
 -17  13   6      575.67      421.84     65.08 o 
 -15  13   6     1706.27     1807.88    128.98 o 
 -13  13   6      634.19      672.76     85.46 o 
 -11  13   6      778.64      627.27    103.74 o 
  -9  13   6     8759.18     8976.92    228.00 o 
  -7  13   6     9330.80     9323.40    329.04 o 
  -5  13   6      628.56      685.10     78.98 o 
  -3  13   6     2761.44     2783.65    109.49 o 
  -1  13   6     6513.94     6181.42    156.15 o 
   1  13   6     3195.77     3247.68    205.80 o 
   3  13   6        8.12       -7.39     32.16 o 
   5  13   6     5406.92     5556.43    177.62 o 
   7  13   6     9150.04     9148.33    207.57 o 
   9  13   6     1012.57     1029.98     83.70 o 
  11  13   6       44.36       41.60     43.85 o 
  13  13   6     1031.08     1064.57    117.47 o 
  15  13   6      396.52      354.09     87.01 o 
  17  13   6       61.89       17.86     70.62 o 
 -16  14   6       13.57       -6.05     85.91 o 
 -14  14   6      897.10      704.16     91.43 o 
 -12  14   6     2331.91     2344.05    195.31 o 
 -10  14   6      668.45      826.64    119.94 o 
  -8  14   6        4.67      124.81     69.70 o 
  -6  14   6     3125.27     3324.13    145.54 o 
  -4  14   6     5830.99     6111.37    198.12 o 
  -2  14   6     1257.93     1417.29    166.95 o 
   0  14   6      349.63      272.72     54.34 o 
   2  14   6     3834.08     3935.85    165.01 o 
   4  14   6     1114.18     1018.13     79.00 o 
   6  14   6        0.05      -42.61     38.31 o 
   8  14   6      493.98      553.61     70.75 o 
  10  14   6     1378.96     1205.00    132.73 o 
  12  14   6      552.81      512.65    119.31 o 
  14  14   6        1.58       78.67     64.60 o 
 -15  15   6       69.14       53.63     61.35 o 
 -13  15   6      362.48      405.16     79.43 o 
 -11  15   6      264.40      255.14     75.41 o 
  -9  15   6      220.05      210.71     85.91 o 
  -7  15   6      564.12      709.94    121.56 o 
  -5  15   6      171.14      181.54     87.53 o 
  -3  15   6      230.98      234.25     67.04 o 
  -1  15   6      873.26      932.57    159.65 o 
   1  15   6       77.25      131.49     46.24 o 
   3  15   6      186.54      223.58    123.19 o 
   5  15   6      151.97      156.73     51.31 o 
   7  15   6      118.68      178.65     55.68 o 
   9  15   6        0.37        5.85     45.28 o 
  11  15   6      208.21      154.53     61.38 o 
 -10  16   6     1681.47     1912.72    168.57 o 
  -8  16   6      643.26      770.37    103.62 o 
  -6  16   6     4231.86     4095.92    252.85 o 
  -4  16   6     1028.98     1001.69    149.12 o 
  -2  16   6       99.00      199.37     92.39 o 
   0  16   6      284.48      246.37     98.87 o 
   2  16   6     2210.89     1957.01    109.90 o 
   4  16   6     2890.57     2775.11    156.92 o 
   6  16   6      428.94      429.76     86.48 o 
   8  16   6     1235.64     1267.62    114.97 o 
  -5  17   6        4.21       89.15     87.53 o 
  -3  17   6       70.43      111.84     90.77 o 
  -1  17   6     1102.83     1071.39    157.22 o 
   1  17   6      754.37      948.20    157.22 o 
   3  17   6       18.46       89.15     90.77 o 
 -27   1   7        2.32       32.67     65.30 o 
 -25   1   7     2104.79     2121.11    148.98 o 
 -23   1   7     4795.79     4647.60    189.62 o 
 -21   1   7      535.07      476.49     85.91 o 
 -19   1   7     1133.79     1209.64     97.25 o 
 -17   1   7    11938.23    11144.24    252.70 o 
 -15   1   7     4576.14     4196.19    162.90 o 
 -13   1   7     5682.81     5555.09    115.26 o 
 -11   1   7     6469.71     6740.71    117.85 o 
  -9   1   7    15035.82    12532.68    159.80 o 
  -7   1   7    38789.61    38399.99    291.74 o 
  -5   1   7     9554.56    10640.64     87.84 o 
  -3   1   7    72448.03    71440.24    383.60 o 
  -1   1   7    44668.72    43055.47    244.57 o 
   1   1   7      146.75      170.55     10.75 o 
   3   1   7      176.17      203.31     31.32 o 
   5   1   7     7877.20     7391.79     95.40 o 
   7   1   7    16772.82    15099.24    158.41 o 
   9   1   7     2756.13     2866.89     67.81 o 
  11   1   7    12618.85    12576.78    158.51 o 
  13   1   7    13217.17    13430.49    173.91 o 
  15   1   7     2860.79     2571.38     77.66 o 
  17   1   7      141.33      104.38     31.01 o 
  19   1   7      841.10      747.62     65.33 o 
  21   1   7      427.59      411.57     71.08 o 
  23   1   7        0.32       74.56     84.28 o 
 -28   2   7      197.85      303.81    128.05 o 
 -26   2   7      188.83      117.45     71.77 o 
 -24   2   7      101.62       72.18     58.15 o 
 -22   2   7     8259.73     8327.92    250.43 o 
 -20   2   7     5198.72     5206.58    147.79 o 
 -18   2   7     6579.22     6730.47    201.02 o 
 -16   2   7     3516.39     3635.44    103.88 o 
 -14   2   7    29722.98    30166.27    330.33 o 
 -12   2   7    12432.59    12220.64    240.15 o 
 -10   2   7      143.45      186.14     24.85 o 
  -8   2   7      720.49      785.72     36.69 o 
  -6   2   7     8168.09     8136.98     94.89 o 
  -4   2   7    16133.62    15181.13    125.60 o 
  -2   2   7     2174.60     1904.76     36.08 o 
   0   2   7    19442.68    19957.04    150.64 o 
   2   2   7    15539.95    13608.68    129.57 o 
   4   2   7    13621.02    13568.57    135.92 o 
   6   2   7     3006.04     2524.36     55.35 o 
   8   2   7    32939.11    31441.16    269.56 o 
  10   2   7     1004.15     1080.41     44.55 o 
  12   2   7        4.12        4.08     16.32 o 
  14   2   7       76.60       92.63     24.04 o 
  16   2   7     2786.18     3057.91     86.08 o 
  18   2   7     1286.19     1582.29    107.44 o 
  20   2   7        7.27      -33.95     41.67 o 
  22   2   7      168.36      203.15     68.31 o 
  24   2   7       64.46       79.42    100.49 o 
 -27   3   7       16.62       12.71     64.75 o 
 -25   3   7        0.65       78.51     61.25 o 
 -23   3   7       14.86      108.58     61.31 o 
 -21   3   7      544.54      637.97     68.16 o 
 -19   3   7      100.57      133.02    153.17 o 
 -17   3   7      563.80      635.28     53.59 o 
 -15   3   7     7653.54     7309.04    153.33 o 
 -13   3   7     3804.95     4052.61     99.49 o 
 -11   3   7     7639.72     7607.67    129.78 o 
  -9   3   7      405.44      418.42     24.56 o 
  -7   3   7     2720.02     3946.69     89.57 o 
  -5   3   7    11517.68    12145.12    124.07 o 
  -3   3   7     6506.39     5605.88     68.22 o 
  -1   3   7     4005.00     3598.38     52.00 o 
   1   3   7      740.96      940.58     36.50 o 
   3   3   7       47.20       52.31     10.33 o 
   5   3   7     3623.54     3544.06     60.57 o 
   7   3   7    12280.11    12305.08    138.88 o 
   9   3   7    10172.09     9695.12    199.63 o 
  11   3   7        0.32        6.09     14.21 o 
  13   3   7       21.14       30.61     18.76 o 
  15   3   7     1304.53     1212.04     67.18 o 
  17   3   7     1125.85     1165.05     95.45 o 
  19   3   7        8.98       69.47     49.44 o 
  21   3   7       49.81       56.75     86.72 o 
  23   3   7        0.02       23.80     55.99 o 
  25   3   7       19.19       66.46    106.98 o 
 -28   4   7      793.20      889.12    119.08 o 
 -26   4   7      783.06     1100.27    121.47 o 
 -24   4   7      228.49      320.62    118.32 o 
 -22   4   7     4965.35     5347.76    188.09 o 
 -20   4   7     4921.40     4669.71    157.78 o 
 -18   4   7        4.53       -5.70     30.82 o 
 -16   4   7     5412.94     5582.54    131.74 o 
 -14   4   7    16403.90    15789.68    236.30 o 
 -12   4   7    35666.27    35067.93    359.49 o 
 -10   4   7     1086.19      790.96     44.10 o 
  -8   4   7    25998.31    26544.71    241.20 o 
  -6   4   7    25996.47    23878.48    204.75 o 
  -4   4   7    14521.29    13544.00    136.57 o 
  -2   4   7      770.55      608.99     77.07 o 
   0   4   7    42929.84    43947.97    326.62 o 
   2   4   7    75932.18    73862.52    655.54 o 
   4   4   7    21091.18    20669.30    242.99 o 
   6   4   7     2970.47     2677.89     74.72 o 
   8   4   7      402.48      431.93     39.07 o 
  10   4   7    14844.45    14384.76    262.17 o 
  12   4   7     2412.66     2324.40    108.10 o 
  14   4   7      295.43      280.38     39.73 o 
  16   4   7     1688.63     1821.64    115.15 o 
  18   4   7     1472.50     1554.18    145.07 o 
  20   4   7      280.26      222.51     67.16 o 
  22   4   7       62.36       -8.22     52.93 o 
  24   4   7      146.70       33.97     65.72 o 
 -27   5   7       48.21       38.08     72.77 o 
 -25   5   7      829.99      783.37    107.44 o 
 -23   5   7     1199.86     1249.03     95.74 o 
 -21   5   7        4.71        2.16     31.90 o 
 -19   5   7      418.57      392.39     50.54 o 
 -17   5   7     3091.33     3101.35    117.14 o 
 -15   5   7     1847.97     1840.02     94.83 o 
 -13   5   7      125.32      159.84     29.75 o 
 -11   5   7     8099.97     7891.79    191.07 o 
  -9   5   7     1401.56     1407.48     39.14 o 
  -7   5   7     8705.61     8579.34    104.58 o 
  -5   5   7      653.22      974.32     34.50 o 
  -3   5   7     1117.88     1403.61     66.61 o 
  -1   5   7     1548.78     1980.11     51.16 o 
   1   5   7      943.76      882.91     96.55 o 
   3   5   7     8709.15     8699.30    139.05 o 
   5   5   7     1505.58     1419.54     97.72 o 
   7   5   7       52.47      163.68     27.31 o 
   9   5   7     2394.61     2399.75    232.87 o 
  11   5   7      191.72      261.39     35.41 o 
  13   5   7     2433.47     2333.85    118.52 o 
  15   5   7     1935.28     2054.26    250.42 o 
  17   5   7       49.68      -10.46     45.26 o 
  19   5   7        9.59        7.96     49.81 o 
  21   5   7       70.39       82.51     66.46 o 
  23   5   7        1.04      -24.69     55.60 o 
 -26   6   7      247.55      353.99     92.21 o 
 -24   6   7       14.58      -10.79     81.63 o 
 -22   6   7      955.67      893.24     66.07 o 
 -20   6   7     1717.13     1866.55     91.94 o 
 -18   6   7     1193.40     1081.32     70.59 o 
 -16   6   7      403.09      414.47     88.52 o 
 -14   6   7     6601.39     6145.20    134.35 o 
 -12   6   7    19512.28    19343.98    258.79 o 
 -10   6   7    13786.81    13739.87    194.54 o 
  -8   6   7     7337.06     7249.65     95.73 o 
  -6   6   7    14514.61    14339.12    150.82 o 
  -4   6   7    19199.57    20357.02    192.05 o 
  -2   6   7     2849.87     2914.62     60.17 o 
   0   6   7     6783.96     6849.78    122.02 o 
   2   6   7    35369.27    33757.54    275.76 o 
   4   6   7     9190.97     9114.38    120.95 o 
   6   6   7     3346.74     3717.26     64.86 o 
   8   6   7     4255.54     4052.52    113.38 o 
  10   6   7     9956.76    10019.30    175.56 o 
  12   6   7      557.11      656.84     76.56 o 
  14   6   7     1521.94     1471.26    133.72 o 
  16   6   7     1102.68     1025.57     98.39 o 
  18   6   7      552.75      478.54     81.65 o 
  20   6   7       23.83      -74.56     49.77 o 
  22   6   7       43.39       20.72     58.42 o 
  24   6   7       30.26      -13.05     69.21 o 
 -25   7   7      713.20      750.46    116.52 o 
 -23   7   7     1249.04     1138.17     77.26 o 
 -21   7   7     1420.59     1422.34     77.48 o 
 -19   7   7       18.36       17.33     30.09 o 
 -17   7   7    14339.06    14274.36    231.97 o 
 -15   7   7     3563.60     3811.13    111.17 o 
 -13   7   7      133.15       69.89     30.50 o 
 -11   7   7    17433.85    16582.96    227.65 o 
  -9   7   7    15932.64    16561.21    224.82 o 
  -7   7   7     4996.57     4942.09     93.84 o 
  -5   7   7     1124.09     1051.10     39.72 o 
  -3   7   7    25143.03    26037.90    236.20 o 
  -1   7   7    18661.83    17110.80    217.39 o 
   1   7   7     7718.70     7367.39    165.64 o 
   3   7   7    15438.36    16289.78    203.97 o 
   5   7   7    19565.48    19199.62    337.22 o 
   7   7   7     1596.16     1228.13     60.97 o 
   9   7   7      873.70     1130.51     67.44 o 
  11   7   7      485.33      476.33     67.04 o 
  13   7   7     3674.64     3898.27    161.49 o 
  15   7   7     3062.06     3193.63    361.45 o 
  17   7   7      159.11      168.42     64.15 o 
  19   7   7      541.94      582.20    122.38 o 
  21   7   7       15.37      -29.68     57.27 o 
  23   7   7       11.99       55.11     85.91 o 
 -24   8   7      212.27      271.68     53.06 o 
 -22   8   7      344.07      418.74     55.70 o 
 -20   8   7        0.53       36.32     33.04 o 
 -18   8   7     1935.96     2142.60     94.34 o 
 -16   8   7      627.52      656.22     57.96 o 
 -14   8   7     1757.11     1753.97    109.98 o 
 -12   8   7      172.15      172.33     39.61 o 
 -10   8   7      665.26      665.40     49.31 o 
  -8   8   7     4117.36     4587.22    111.93 o 
  -6   8   7     3217.21     3620.76    163.95 o 
  -4   8   7       64.03      121.78     21.13 o 
  -2   8   7     3936.76     4493.37     86.91 o 
   0   8   7      206.53      229.53     30.51 o 
   2   8   7     5258.24     5661.26     95.16 o 
   4   8   7      460.00      555.52     87.53 o 
   6   8   7      245.52      292.35     51.05 o 
   8   8   7       41.69       11.03     32.55 o 
  10   8   7      628.47      587.76     74.26 o 
  12   8   7        7.39      -45.53     30.36 o 
  14   8   7      116.42      170.79     64.02 o 
  16   8   7        0.76      -29.93     48.92 o 
  18   8   7       71.27       32.06     57.80 o 
  20   8   7      102.54       86.89     65.72 o 
  22   8   7       31.28       25.00     68.77 o 
 -23   9   7      533.25      451.96     63.05 o 
 -21   9   7      228.99      187.98     67.84 o 
 -19   9   7      953.75     1061.90     87.10 o 
 -17   9   7     5695.60     5685.69    147.39 o 
 -15   9   7     2994.25     2915.55    103.06 o 
 -13   9   7      862.79      899.43     81.34 o 
 -11   9   7     2669.46     2730.24     93.55 o 
  -9   9   7    15308.67    15365.06    226.15 o 
  -7   9   7      383.99      523.62     46.12 o 
  -5   9   7     6009.52     6515.86    126.64 o 
  -3   9   7    29601.92    29873.02    319.34 o 
  -1   9   7    13457.99    13192.03    169.11 o 
   1   9   7     1542.85     1758.55     70.10 o 
   3   9   7      363.52      319.65     39.47 o 
   5   9   7    11085.02    10959.23    193.70 o 
   7   9   7     6212.14     6112.88    187.78 o 
   9   9   7       43.60        1.62     36.68 o 
  11   9   7     4619.51     4551.92    191.26 o 
  13   9   7     4280.56     4812.82    189.42 o 
  15   9   7      728.38      967.51    105.28 o 
  17   9   7       21.16       36.66     59.30 o 
  19   9   7       78.42      110.88     70.48 o 
  21   9   7      172.86       97.08     72.38 o 
 -22  10   7      752.97      709.10     80.78 o 
 -20  10   7     1333.12     1394.73    112.90 o 
 -18  10   7      312.73      259.85     46.61 o 
 -16  10   7      343.47      319.09     54.20 o 
 -14  10   7     1860.61     2001.81     89.62 o 
 -12  10   7     1679.99     1896.83     85.71 o 
 -10  10   7      115.22      113.66     34.93 o 
  -8  10   7     7367.47     7780.68    159.05 o 
  -6  10   7      690.28      782.37     69.91 o 
  -4  10   7     1211.75     1395.05     65.63 o 
  -2  10   7        0.17       34.49     18.84 o 
   0  10   7     2596.33     2605.67     85.59 o 
   2  10   7     2077.75     2250.53     84.51 o 
   4  10   7     4865.01     5151.01    133.04 o 
   6  10   7       27.34       34.65     38.73 o 
   8  10   7      401.94      385.45    111.84 o 
  10  10   7       53.14       82.76     47.47 o 
  12  10   7       27.92      -20.60     43.46 o 
  14  10   7       78.91      141.38     59.02 o 
  16  10   7      294.19      331.22     81.37 o 
  18  10   7      674.00      769.65    112.04 o 
  20  10   7       42.25       32.42     67.62 o 
 -21  11   7        0.19      -24.27     46.46 o 
 -19  11   7      459.42      632.88     77.35 o 
 -17  11   7      496.84      521.57     65.39 o 
 -15  11   7     1089.95     1211.15    124.63 o 
 -13  11   7      573.99      607.34     58.97 o 
 -11  11   7      520.37      510.68     55.90 o 
  -9  11   7     1718.32     1391.35    261.77 o 
  -7  11   7     5239.33     5560.37    170.77 o 
  -5  11   7      605.40      592.71     69.33 o 
  -3  11   7     5765.30     5712.91    134.73 o 
  -1  11   7     6171.82     6279.02    120.79 o 
   1  11   7      937.85     1018.67     62.96 o 
   3  11   7      541.07      603.21     56.81 o 
   5  11   7     1514.44     1516.00     82.22 o 
   7  11   7      930.13      943.31     71.08 o 
   9  11   7      449.14      526.70     79.16 o 
  11  11   7      749.28      808.55    142.64 o 
  13  11   7      500.51      540.65     91.67 o 
  15  11   7        4.41        9.69     53.83 o 
  17  11   7      262.40      291.76     79.14 o 
  19  11   7       21.37      -37.21     86.72 o 
 -20  12   7     2002.95     2180.96    121.37 o 
 -18  12   7     1434.92     1437.98    186.50 o 
 -16  12   7       92.62      156.24     48.37 o 
 -14  12   7     3299.92     3601.36    173.43 o 
 -12  12   7     5947.34     5907.96    188.02 o 
 -10  12   7      112.83      126.68     48.70 o 
  -8  12   7     3910.65     3680.62    145.50 o 
  -6  12   7     7918.98     7776.00    210.31 o 
  -4  12   7     7924.88     7907.46    217.76 o 
  -2  12   7     2265.68     2430.48     96.64 o 
   0  12   7     4049.24     3873.36    101.98 o 
   2  12   7     8850.91     8443.94    176.08 o 
   4  12   7     2461.65     2529.22    102.00 o 
   6  12   7     2191.19     1895.42     95.62 o 
   8  12   7     3761.08     3867.30    132.99 o 
  10  12   7      789.26      918.19    100.55 o 
  12  12   7     1008.87     1099.46    111.74 o 
  14  12   7        0.78       44.07     57.91 o 
  16  12   7      390.68      345.37     88.05 o 
  18  12   7      604.55      485.98    105.64 o 
 -19  13   7       18.27       21.92     54.43 o 
 -17  13   7       21.40       13.07     50.46 o 
 -15  13   7       29.06       13.52     49.47 o 
 -13  13   7       51.05       -4.86     53.49 o 
 -11  13   7      876.82      783.83     81.35 o 
  -9  13   7     2205.12     2431.37    122.62 o 
  -7  13   7     1405.57     1402.09    102.57 o 
  -5  13   7      807.59      777.41    109.41 o 
  -3  13   7     2153.25     1951.83    106.51 o 
  -1  13   7      481.06      537.16     59.04 o 
   1  13   7      186.31       98.24     41.52 o 
   3  13   7     1401.26     1357.07    127.70 o 
   5  13   7      810.34      657.88     84.86 o 
   7  13   7     1285.30     1051.01     83.50 o 
   9  13   7        0.47       55.03     46.21 o 
  11  13   7      269.24      127.85     62.08 o 
  13  13   7      500.48      416.68    135.34 o 
  15  13   7      110.28       80.08     65.30 o 
 -16  14   7       57.38      119.69     61.85 o 
 -14  14   7      556.38      739.16    206.66 o 
 -12  14   7     2167.12     2410.22    175.05 o 
 -10  14   7      553.90      557.58    113.46 o 
  -8  14   7     1008.79      891.45     91.50 o 
  -6  14   7     5951.28     6397.34    203.43 o 
  -4  14   7     2596.94     2876.77    140.31 o 
  -2  14   7      330.78      233.40     61.89 o 
   0  14   7      324.03      417.16     59.12 o 
   2  14   7     1608.14     1666.76    115.15 o 
   4  14   7     1505.40     1534.33     92.56 o 
   6  14   7      189.07       63.65     63.31 o 
   8  14   7     3672.49     3636.66    225.66 o 
  10  14   7     1184.61     1224.96    122.03 o 
  12  14   7      357.18      517.44     99.02 o 
  14  14   7      176.53      190.37     79.03 o 
 -13  15   7       10.23       -4.30     57.00 o 
 -11  15   7     2275.11     2296.76    188.02 o 
  -9  15   7     3605.53     3711.77    228.54 o 
  -7  15   7     2769.97     2864.06    205.85 o 
  -5  15   7      261.75      149.12     84.28 o 
  -3  15   7     1145.98     1158.70    105.90 o 
  -1  15   7     3070.97     3180.23    157.51 o 
   1  15   7      425.36      416.40     61.21 o 
   3  15   7      574.08      600.36    111.84 o 
   5  15   7     3280.63     3185.59    188.59 o 
   7  15   7     1467.13     1382.32     97.57 o 
   9  15   7       86.51      -24.66     55.51 o 
  11  15   7      115.22      106.87     65.74 o 
 -10  16   7      512.13      477.16     92.98 o 
  -8  16   7       14.24       37.28     74.56 o 
  -6  16   7      157.08      170.19     89.15 o 
  -4  16   7       61.28      119.94     87.53 o 
  -2  16   7        5.19      -48.63     69.70 o 
   0  16   7      380.65      264.90     72.68 o 
   2  16   7      246.26      160.03    141.02 o 
   4  16   7        7.06      -73.69     49.12 o 
   6  16   7       36.33       50.20     61.60 o 
   8  16   7      285.24      398.11     70.73 o 
  -3  17   7     1010.63     1126.50    168.57 o 
  -1  17   7     4436.78     4854.48    295.00 o 
   1  17   7     1301.36     1418.25    181.54 o 
 -28   0   8      356.70      369.56    137.77 o 
 -26   0   8       44.43      -21.07     79.42 o 
 -24   0   8      623.07      800.71    145.88 o 
 -22   0   8     2354.82     2298.38    199.37 o 
 -20   0   8     3800.38     3548.07    222.06 o 
 -18   0   8       16.49       22.69     64.83 o 
 -16   0   8     1450.32     1368.01    131.29 o 
 -14   0   8    26722.57    25300.04    534.88 o 
 -12   0   8    52794.08    48982.46    815.29 o 
 -10   0   8     1684.04     1993.06    161.28 o 
  -8   0   8    10843.83     9654.85    129.50 o 
  -6   0   8    56089.05    55326.32    575.69 o 
  -4   0   8      383.29      267.58     19.56 o 
  -2   0   8    11472.85    13384.28    140.63 o 
   0   0   8    14122.02    14491.59    244.00 o 
   2   0   8    84252.16    76794.45    588.48 o 
   4   0   8    11249.86     9678.33    181.54 o 
   6   0   8     4270.71     3581.97    108.60 o 
   8   0   8   265564.97   268393.03   2390.34 o 
  10   0   8     7443.81     7810.93    170.20 o 
  12   0   8      144.19       99.78     48.63 o 
  14   0   8     1014.48     1016.26    102.92 o 
  16   0   8     4043.55     3971.62    146.69 o 
  18   0   8     1085.41     1194.81     90.98 o 
  20   0   8       47.02        6.48     58.35 o 
 -27   1   8       15.67       28.12     63.42 o 
 -25   1   8      154.02      127.11     67.32 o 
 -23   1   8      103.80       96.96    131.29 o 
 -21   1   8      388.88      279.59     68.77 o 
 -19   1   8      538.26      611.73     80.80 o 
 -17   1   8      406.93      394.13     62.91 o 
 -15   1   8      157.95       54.18     36.47 o 
 -13   1   8     3515.18     3350.02     90.58 o 
 -11   1   8     1550.21     1621.12     83.61 o 
  -9   1   8    26078.89    26263.41    227.27 o 
  -7   1   8    21835.00    22588.37    218.43 o 
  -5   1   8      286.70      264.77     19.57 o 
  -3   1   8     3386.04     3014.16     40.48 o 
  -1   1   8       72.48       99.54      9.02 o 
   1   1   8     2697.75     3354.71     43.93 o 
   3   1   8      257.06      406.01     23.57 o 
   5   1   8     1960.60     2197.39     77.53 o 
   7   1   8    11807.83    11326.59    136.27 o 
   9   1   8     1654.17     1596.60     53.74 o 
  11   1   8      943.35      930.71     45.10 o 
  13   1   8     1053.26     1127.70     67.61 o 
  15   1   8      521.67      467.05     40.83 o 
  17   1   8     1402.33     1719.56     72.23 o 
  19   1   8      121.98      141.84     42.66 o 
  21   1   8       19.47       11.63     49.77 o 
 -28   2   8      259.41      331.99     89.83 o 
 -26   2   8      235.43      273.48     82.95 o 
 -24   2   8      191.92      179.33     69.89 o 
 -22   2   8     2948.31     3023.00    307.96 o 
 -20   2   8      696.38      669.96     90.77 o 
 -18   2   8     3088.32     3236.48    142.11 o 
 -16   2   8     1238.75     1301.37     68.68 o 
 -14   2   8     1968.16     1764.86     91.75 o 
 -12   2   8     7051.65     6646.84    124.62 o 
 -10   2   8     6430.71     6294.10    113.68 o 
  -8   2   8    14970.55    14330.49    158.05 o 
  -6   2   8    91152.27    92311.33    551.78 o 
  -4   2   8      391.22      351.37     18.87 o 
  -2   2   8     2871.98     2925.94     58.87 o 
   0   2   8    23443.32    21971.79    166.64 o 
   2   2   8    14011.67    12654.36    128.79 o 
   4   2   8     7460.03     7399.57     95.40 o 
   6   2   8    10213.57    10323.75    124.21 o 
   8   2   8    25424.49    25976.43    239.10 o 
  10   2   8     3401.11     3216.96     89.37 o 
  12   2   8      265.80      341.12     32.52 o 
  14   2   8      334.35      260.86     33.07 o 
  16   2   8     1777.88     1942.86     86.61 o 
  18   2   8      399.64      509.89     75.23 o 
  20   2   8       18.94        1.38     45.67 o 
  22   2   8      207.94      190.35     68.89 o 
  24   2   8       78.30      100.49    103.74 o 
 -27   3   8      319.93      468.36    126.43 o 
 -25   3   8     1294.01     1358.70    128.30 o 
 -23   3   8      910.54      928.49    107.12 o 
 -21   3   8       71.05      137.03     47.82 o 
 -19   3   8     3572.82     3501.71    354.16 o 
 -17   3   8     2812.94     2778.27     97.76 o 
 -15   3   8      307.23      227.03     38.07 o 
 -13   3   8     1914.15     1965.64     69.98 o 
 -11   3   8     5465.51     5254.95    107.40 o 
  -9   3   8    16688.24    15907.77    160.77 o 
  -7   3   8     8751.91     8230.28    101.89 o 
  -5   3   8    15379.09    16474.55    142.45 o 
  -3   3   8    64476.38    65367.63    472.98 o 
  -1   3   8    39756.71    39024.62    289.07 o 
   1   3   8     5617.27     5221.48     71.96 o 
   3   3   8     2950.29     2892.47     52.11 o 
   5   3   8    15022.96    14109.20    145.08 o 
   7   3   8    15313.43    14888.16    180.06 o 
   9   3   8      213.69      196.55     23.02 o 
  11   3   8     2381.14     2267.56     78.63 o 
  13   3   8     4918.62     4889.73    121.25 o 
  15   3   8     1073.78      990.70     64.10 o 
  17   3   8      345.15      406.23     68.77 o 
  19   3   8      229.29      297.41     68.93 o 
  21   3   8       52.65       61.72     57.51 o 
  23   3   8        9.49      -25.25     56.33 o 
  25   3   8       31.64      -59.97     98.87 o 
 -26   4   8      170.25      160.75     80.01 o 
 -24   4   8      168.91      271.30     81.89 o 
 -22   4   8      874.90     1045.73     87.40 o 
 -20   4   8     1310.25     1462.55     82.68 o 
 -18   4   8      925.48      839.05     63.67 o 
 -16   4   8      120.42      132.69     40.55 o 
 -14   4   8     1045.10     1102.84     60.15 o 
 -12   4   8     1626.46     1619.53     69.98 o 
 -10   4   8     2808.30     2794.11     59.43 o 
  -8   4   8     1023.12     1046.90     37.17 o 
  -6   4   8     2222.41     2285.31     58.46 o 
  -4   4   8     2615.09     2543.74     49.04 o 
  -2   4   8     6230.57     6985.81     96.27 o 
   0   4   8       11.91       58.37     12.26 o 
   2   4   8     4440.59     5119.50    100.32 o 
   4   4   8       48.59       62.86     19.69 o 
   6   4   8       20.32       29.35     12.40 o 
   8   4   8      159.16      152.32     38.98 o 
  10   4   8      334.03      325.83     36.91 o 
  12   4   8     1065.78     1132.75     63.14 o 
  14   4   8        0.27      -26.37     33.52 o 
  16   4   8       92.20       55.52     45.17 o 
  18   4   8        3.77       -8.40     46.15 o 
  20   4   8       25.13       61.95     57.67 o 
  22   4   8       12.77       14.59     59.77 o 
  24   4   8        1.21       -3.32     64.95 o 
 -27   5   8      679.26      889.52    120.91 o 
 -25   5   8      613.61      655.75    115.89 o 
 -23   5   8      815.78      723.07     80.47 o 
 -21   5   8      123.26       70.28     35.99 o 
 -19   5   8      190.87       53.52     35.59 o 
 -17   5   8    15049.41    14303.45    228.09 o 
 -15   5   8    11704.00    11751.73    194.51 o 
 -13   5   8     3974.82     3871.14    102.52 o 
 -11   5   8    24791.63    23751.08    470.54 o 
  -9   5   8    28543.66    29300.72    250.71 o 
  -7   5   8     7552.03     8382.55    109.33 o 
  -5   5   8     7283.36     7798.81    128.44 o 
  -3   5   8    35647.82    35000.98    282.73 o 
  -1   5   8    31654.53    31541.03    272.60 o 
   1   5   8      249.41      367.48     33.51 o 
   3   5   8    10062.33    10628.74    160.18 o 
   5   5   8    23673.08    23908.79    273.42 o 
   7   5   8      495.45      360.96     36.94 o 
   9   5   8     4119.79     4189.58    140.13 o 
  11   5   8     3750.75     3738.61    104.14 o 
  13   5   8      700.30      570.22     72.10 o 
  15   5   8      136.15      181.19     82.66 o 
  17   5   8      354.90      292.79     68.01 o 
  19   5   8     1066.24     1129.03    107.76 o 
  21   5   8      513.91      546.21     92.30 o 
  23   5   8       11.38       33.57     64.95 o 
 -26   6   8      194.09      129.26     77.31 o 
 -24   6   8       43.73      -18.53     50.56 o 
 -22   6   8     2424.96     2859.17    126.57 o 
 -20   6   8     5478.66     5711.04    152.75 o 
 -18   6   8     1836.08     1779.93     86.49 o 
 -16   6   8      202.93      206.19     42.49 o 
 -14   6   8      208.83      158.17     71.98 o 
 -12   6   8     1595.05     1785.97    105.39 o 
 -10   6   8     4554.57     4133.09    102.15 o 
  -8   6   8      172.86      220.32     27.84 o 
  -6   6   8     5282.59     5339.08     85.19 o 
  -4   6   8    10383.71    11245.55    132.84 o 
  -2   6   8     1665.93     1634.96     48.66 o 
   0   6   8      877.52      667.46     41.96 o 
   2   6   8     4846.64     4259.73     72.26 o 
   4   6   8     1222.51     1416.04     61.48 o 
   6   6   8     5097.38     5012.67    114.33 o 
   8   6   8    12134.60    12022.13    311.79 o 
  10   6   8    13696.61    13793.77    212.87 o 
  12   6   8     1614.84     1646.84    106.61 o 
  14   6   8     4965.00     5053.46    181.33 o 
  16   6   8     1348.69     1392.86    128.86 o 
  18   6   8      241.81      212.28     65.74 o 
  20   6   8       18.21      114.77     91.58 o 
  22   6   8      109.30       96.81     68.15 o 
 -25   7   8      386.72      436.11    117.31 o 
 -23   7   8      189.31      248.35     50.16 o 
 -21   7   8       61.62       12.13     46.56 o 
 -19   7   8      828.48      768.56     65.87 o 
 -17   7   8     9827.16     9313.70    185.09 o 
 -15   7   8      616.07      696.84     56.02 o 
 -13   7   8      753.84      766.00     55.06 o 
 -11   7   8      359.47      392.07     40.34 o 
  -9   7   8     1882.53     2080.03     74.80 o 
  -7   7   8     2960.11     3114.52     88.43 o 
  -5   7   8      267.41      305.02     25.75 o 
  -3   7   8     8460.17     8722.48    117.04 o 
  -1   7   8     7992.31     7487.92    141.08 o 
   1   7   8       19.88       33.27     25.93 o 
   3   7   8     2364.30     2142.76     75.49 o 
   5   7   8      171.66      150.45     30.74 o 
   7   7   8       22.76       60.60     25.52 o 
   9   7   8     1149.38     1121.82     66.14 o 
  11   7   8       52.90       39.71     41.26 o 
  13   7   8      148.59      350.91     76.99 o 
  15   7   8        1.98       40.79     53.49 o 
  17   7   8       34.43       74.38     66.46 o 
  19   7   8        8.81      -59.87     63.21 o 
  21   7   8       21.15      -29.57     59.59 o 
  23   7   8      137.50      104.62     74.71 o 
 -24   8   8      123.85       78.60     45.66 o 
 -22   8   8     2292.04     2241.61     97.74 o 
 -20   8   8      712.37      834.03     63.68 o 
 -18   8   8      112.76       95.05     37.67 o 
 -16   8   8     4248.16     4163.41    200.18 o 
 -14   8   8     6545.55     6241.67    196.69 o 
 -12   8   8    12452.88    12679.88    206.35 o 
 -10   8   8      575.59      558.42     47.73 o 
  -8   8   8     5641.01     5974.27    129.42 o 
  -6   8   8    34605.96    34136.46    464.44 o 
  -4   8   8    14756.12    15127.60    200.82 o 
  -2   8   8      298.88      257.11     32.91 o 
   0   8   8    17644.64    17357.96    285.54 o 
   2   8   8    22353.59    21398.65    335.54 o 
   4   8   8     1604.77     1532.30     69.60 o 
   6   8   8      545.61      385.38     91.98 o 
   8   8   8     1440.57     1331.74     70.61 o 
  10   8   8     7126.53     6943.36    208.64 o 
  12   8   8     1101.58     1199.78    256.10 o 
  14   8   8      662.33      570.93     85.38 o 
  16   8   8      861.75     1024.63    107.57 o 
  18   8   8      199.56      130.95     66.21 o 
  20   8   8      180.47      162.35    101.30 o 
  22   8   8      476.21      417.66     93.40 o 
 -23   9   8       35.31       50.93     47.22 o 
 -21   9   8      174.29      150.81     44.09 o 
 -19   9   8      649.30      679.60     66.41 o 
 -17   9   8        5.65        2.52     47.97 o 
 -15   9   8      128.21      111.25     43.69 o 
 -13   9   8       46.73       -8.23     29.97 o 
 -11   9   8     6678.12     6212.51    162.43 o 
  -9   9   8     4072.26     4198.99    138.46 o 
  -7   9   8      223.01      237.10     48.70 o 
  -5   9   8     7452.17     7626.75    190.25 o 
  -3   9   8     1338.12     1381.19     63.88 o 
  -1   9   8     3406.65     3153.52    101.46 o 
   1   9   8     2062.74     2103.11     97.29 o 
   3   9   8     3412.63     3199.37    124.81 o 
   5   9   8     8052.09     7758.91    235.84 o 
   7   9   8     1729.70     1762.30    109.87 o 
   9   9   8      451.49      495.63     71.77 o 
  11   9   8      302.27      182.86     55.84 o 
  13   9   8        8.50       -5.09     49.06 o 
  15   9   8       98.92      107.61     65.64 o 
  17   9   8       13.20       52.92     76.99 o 
  19   9   8       72.65       87.69     63.42 o 
  21   9   8       62.49      -22.28    104.55 o 
 -22  10   8      526.82      542.06     75.71 o 
 -20  10   8     1335.34     1254.33     78.99 o 
 -18  10   8     1621.12     1697.46    148.52 o 
 -16  10   8      507.98      302.59     61.63 o 
 -14  10   8    10933.17    10353.84    227.26 o 
 -12  10   8     5244.35     5374.12    139.07 o 
 -10  10   8     1912.33     1728.55     82.02 o 
  -8  10   8    10588.71     9699.11    223.46 o 
  -6  10   8     1115.61     1006.56    127.24 o 
  -4  10   8     1124.38     1416.75     93.90 o 
  -2  10   8      778.18      911.40     57.22 o 
   0  10   8     1485.21     1588.81     73.82 o 
   2  10   8     8447.85     7803.22    199.37 o 
   4  10   8     1876.85     1950.60    121.56 o 
   6  10   8     9023.85     8366.02    226.72 o 
   8  10   8     2238.84     2349.56    128.29 o 
  10  10   8      589.54      562.90    153.17 o 
  12  10   8       58.66       73.26     51.54 o 
  14  10   8       10.00        1.52     47.31 o 
  16  10   8       28.59       75.23     58.42 o 
  18  10   8      285.47      340.16     88.16 o 
  20  10   8        0.43       -0.15     68.77 o 
 -21  11   8      117.86       97.38     55.99 o 
 -19  11   8     3556.79     3818.73    216.24 o 
 -17  11   8     2138.70     2109.12    231.61 o 
 -15  11   8      369.95      412.10     57.35 o 
 -13  11   8      405.38      363.43     56.84 o 
 -11  11   8    10229.59     9625.93    228.92 o 
  -9  11   8    24937.51    25885.93    409.64 o 
  -7  11   8     8090.96     7781.15    206.87 o 
  -5  11   8     4086.96     4832.24    163.88 o 
  -3  11   8     6103.72     6670.69    148.58 o 
  -1  11   8     1897.63     1892.63     75.80 o 
   1  11   8       34.56       67.40     31.16 o 
   3  11   8     2076.61     2107.55    113.52 o 
   5  11   8     3206.59     3468.33    149.01 o 
   7  11   8     4143.00     3989.29    163.70 o 
   9  11   8      193.24      189.14     57.80 o 
  11  11   8      252.81      143.02     58.15 o 
  13  11   8       79.63      127.74     60.45 o 
  15  11   8      229.61      187.44     70.14 o 
  17  11   8      528.72      544.41     95.57 o 
  19  11   8      131.55      149.83     79.60 o 
 -20  12   8        8.34       40.74     54.65 o 
 -18  12   8       11.28       23.90     44.70 o 
 -16  12   8       19.25        6.66     50.04 o 
 -14  12   8       37.83      -11.60     41.95 o 
 -12  12   8        0.81       17.63     41.54 o 
 -10  12   8       23.65       57.52     43.15 o 
  -8  12   8     2051.47     2056.78    119.05 o 
  -6  12   8      165.02      233.98     57.80 o 
  -4  12   8      313.61      205.35     59.07 o 
  -2  12   8     1209.17     1214.97     76.09 o 
   0  12   8      911.76      959.32     58.78 o 
   2  12   8      131.26      206.14     54.32 o 
   4  12   8      468.05      309.65     61.76 o 
   6  12   8      286.88      262.76     63.86 o 
   8  12   8      714.39      566.55     83.47 o 
  10  12   8       11.18       80.79     54.98 o 
  12  12   8        2.78       52.64     55.60 o 
  14  12   8        0.25       58.84     61.12 o 
  16  12   8        2.92       -2.41     58.95 o 
 -17  13   8      500.32      275.27     66.93 o 
 -15  13   8      920.18      875.27    119.94 o 
 -13  13   8      276.83      149.12     69.70 o 
 -11  13   8     3178.77     3234.58    143.21 o 
  -9  13   8     4257.36     4640.43    290.94 o 
  -7  13   8       90.87      177.91     57.17 o 
  -5  13   8     2402.73     2298.38    128.30 o 
  -3  13   8     8019.09     8294.69    192.13 o 
  -1  13   8     2133.09     2337.13    134.58 o 
   1  13   8      215.70      228.76     64.51 o 
   3  13   8     4728.19     4523.84    172.68 o 
   5  13   8     5680.39     5579.68    199.39 o 
   7  13   8     2006.23     2086.21    134.88 o 
   9  13   8      488.72      328.21     75.06 o 
  11  13   8     1823.04     1606.81    133.22 o 
  13  13   8     2165.40     1995.34    173.43 o 
  15  13   8      442.98      432.76     93.40 o 
 -16  14   8       17.30      120.72     68.08 o 
 -14  14   8     1406.06     1415.01    145.88 o 
 -12  14   8     1097.44     1073.01    132.91 o 
 -10  14   8      124.91       11.35     66.46 o 
  -8  14   8     1484.75     1297.77    104.87 o 
  -6  14   8     1707.26     1700.42    116.33 o 
  -4  14   8      482.72      580.59     80.13 o 
  -2  14   8       32.22       12.30     49.77 o 
   0  14   8     2275.11     2140.63    135.38 o 
   2  14   8     2269.75     2287.44    108.98 o 
   4  14   8      204.21      253.77     54.58 o 
   6  14   8      501.15      394.98     78.19 o 
   8  14   8     2372.17     2027.02    163.71 o 
  10  14   8      121.38       65.08     60.67 o 
  12  14   8       34.07      -66.71    136.15 o 
 -13  15   8      176.58       69.70     77.80 o 
 -11  15   8     2559.23     2945.11    207.47 o 
  -9  15   8      445.47      560.82    115.08 o 
  -7  15   8        0.40      -69.70     58.35 o 
  -5  15   8      131.31      115.44    106.17 o 
  -3  15   8        9.54       -8.70     51.87 o 
  -1  15   8      142.02      190.65     62.98 o 
   1  15   8       60.26      111.16     65.54 o 
   3  15   8      281.43      329.69     72.92 o 
   5  15   8      589.36      711.56    137.77 o 
   7  15   8      149.61      134.61     81.85 o 
   9  15   8       12.99       40.33     62.68 o 
 -10  16   8        0.72       84.28     89.15 o 
  -8  16   8     1141.42     1103.81    153.98 o 
  -6  16   8     3111.07     2966.18    220.44 o 
  -4  16   8     2114.83     2288.66    209.09 o 
  -2  16   8       31.22      -63.11     52.55 o 
   0  16   8     1774.28     1565.23    344.43 o 
   2  16   8      282.74      307.59     77.84 o 
   4  16   8       12.76        0.00     71.32 o 
   6  16   8      149.16      139.39     95.63 o 
 -27   1   9      160.86      207.28     79.50 o 
 -25   1   9     1137.67     1066.19    166.14 o 
 -23   1   9       83.33      106.00     62.39 o 
 -21   1   9        1.03      -10.28     51.87 o 
 -19   1   9    32401.57    30973.06    690.49 o 
 -17   1   9    19725.82    19600.72    354.56 o 
 -15   1   9       11.00       67.09     39.43 o 
 -13   1   9     1324.82     1146.50     56.27 o 
 -11   1   9     6841.88     6561.02    145.12 o 
  -9   1   9    14530.25    13992.21    167.51 o 
  -7   1   9      593.93      847.38     26.55 o 
  -5   1   9    50154.38    51939.14    302.10 o 
  -3   1   9    85355.07    80779.48    437.62 o 
  -1   1   9    20167.44    18377.13    147.95 o 
   1   1   9     1282.98     1205.71     25.69 o 
   3   1   9    15767.59    15274.30    128.31 o 
   5   1   9      152.37      122.62     18.68 o 
   7   1   9     3101.97     2853.97     68.60 o 
   9   1   9      752.81      825.94     41.83 o 
  11   1   9     2702.16     2647.70     76.28 o 
  13   1   9     5516.85     5692.34    116.74 o 
  15   1   9      219.31      286.56     37.15 o 
  17   1   9      528.19      674.61     62.01 o 
  19   1   9      196.52      270.50     50.53 o 
  21   1   9       60.84       87.53     74.56 o 
 -28   2   9      725.65      927.93    260.15 o 
 -26   2   9       46.80       25.74     68.65 o 
 -24   2   9      247.63      377.07     83.95 o 
 -22   2   9      313.71      271.49     75.64 o 
 -20   2   9      575.57      609.13    204.23 o 
 -18   2   9       94.96      121.56     52.72 o 
 -16   2   9     2196.71     2178.94     84.26 o 
 -14   2   9    17958.29    17650.60    236.60 o 
 -12   2   9    25819.96    26062.37    327.53 o 
 -10   2   9     6100.75     6558.73     97.42 o 
  -8   2   9    52925.22    53378.77    394.57 o 
  -6   2   9    82989.65    87467.61    530.92 o 
  -4   2   9    12877.62    13550.50    123.94 o 
  -2   2   9     1742.63     1951.30     41.26 o 
   0   2   9    22979.36    23436.04    179.80 o 
   2   2   9    17605.43    16330.41    158.29 o 
   4   2   9     1259.49     1096.73     38.99 o 
   6   2   9     2860.35     2688.77    137.96 o 
   8   2   9    34221.74    32420.54    286.09 o 
  10   2   9      243.32      293.22     28.72 o 
  12   2   9     2852.98     2746.67     75.59 o 
  14   2   9       58.67       89.91     33.14 o 
  16   2   9       10.62        8.01     31.38 o 
  18   2   9        1.70      -36.45     54.30 o 
  20   2   9       68.17       45.94     51.02 o 
  22   2   9       26.84       36.06     56.45 o 
 -27   3   9       82.17      120.71     75.90 o 
 -25   3   9      475.18      577.78    101.43 o 
 -23   3   9       18.96       81.46     60.23 o 
 -21   3   9       38.25       20.07     51.79 o 
 -19   3   9     3321.31     3359.29    114.14 o 
 -17   3   9     5266.03     5184.95    131.47 o 
 -15   3   9     2710.21     2896.70    131.37 o 
 -13   3   9     4621.66     4387.26    106.30 o 
 -11   3   9    10722.87    10005.05    185.03 o 
  -9   3   9      609.39      428.60     27.52 o 
  -7   3   9     1270.32     1155.73     38.88 o 
  -5   3   9     3407.70     3790.99     61.20 o 
  -3   3   9    20973.84    21355.38    172.37 o 
  -1   3   9      195.14      193.68     22.94 o 
   1   3   9      878.74      923.57     32.42 o 
   3   3   9      225.72      203.92     18.29 o 
   5   3   9     3549.66     3710.04     75.79 o 
   7   3   9     1743.99     1679.65     49.58 o 
   9   3   9     3907.72     3763.69     98.71 o 
  11   3   9     1310.38     1308.42     64.56 o 
  13   3   9       24.58       50.29     29.88 o 
  15   3   9       82.71      100.97     39.84 o 
  17   3   9       31.80       23.89     45.80 o 
  19   3   9       21.10       43.14     51.69 o 
  21   3   9      214.06      218.19    115.89 o 
  23   3   9       57.86       68.10     79.42 o 
 -26   4   9      240.42      179.95     86.90 o 
 -24   4   9      557.00      437.34     91.58 o 
 -22   4   9     1081.94     1069.54     86.70 o 
 -20   4   9     1223.46     1349.69     80.29 o 
 -18   4   9      187.62      158.38     46.50 o 
 -16   4   9    14984.45    14855.78    227.87 o 
 -14   4   9    13652.15    13440.57    204.96 o 
 -12   4   9     5442.58     5234.26    115.53 o 
 -10   4   9     2995.63     3510.60     69.48 o 
  -8   4   9    22585.53    21857.35    204.26 o 
  -6   4   9    38241.50    36183.40    343.91 o 
  -4   4   9      401.10      391.28     23.63 o 
  -2   4   9    32629.19    34054.25    229.77 o 
   0   4   9    13545.29    13238.59    151.35 o 
   2   4   9    24036.84    23256.44    203.60 o 
   4   4   9       10.60       32.92     28.15 o 
   6   4   9     3897.20     3391.70     89.91 o 
   8   4   9    11273.20    11090.52    176.38 o 
  10   4   9     1286.56     1282.42     63.86 o 
  12   4   9     1184.31     1320.17     69.83 o 
  14   4   9     3565.64     3482.33    110.07 o 
  16   4   9     1391.21     1564.52    111.46 o 
  18   4   9       24.33       29.55     49.24 o 
  20   4   9       25.82       67.15     85.91 o 
  22   4   9       98.10      126.40     72.23 o 
  24   4   9      122.75      155.17     74.59 o 
 -27   5   9      485.68      740.68    118.59 o 
 -25   5   9      258.56      226.67     81.35 o 
 -23   5   9       17.85      -19.16     47.30 o 
 -21   5   9      197.51      191.39     47.28 o 
 -19   5   9     1840.27     1669.82     85.40 o 
 -17   5   9      816.55      615.89     56.36 o 
 -15   5   9     6273.77     6051.61    138.62 o 
 -13   5   9      236.05      223.92     36.60 o 
 -11   5   9     1059.39     1200.48     58.00 o 
  -9   5   9       25.33       49.73     14.95 o 
  -7   5   9     4026.73     4711.51     80.47 o 
  -5   5   9     1516.28     1592.60     47.07 o 
  -3   5   9      507.12      642.55     29.64 o 
  -1   5   9     1250.36     1197.00     37.28 o 
   1   5   9       18.47       -1.55     15.58 o 
   3   5   9     5716.44     5720.87    117.16 o 
   5   5   9       26.88      110.62     24.95 o 
   7   5   9        2.62       61.27     21.36 o 
   9   5   9      104.92       82.23     27.32 o 
  11   5   9      469.36      511.93     63.10 o 
  13   5   9       67.45       44.23     29.14 o 
  15   5   9      473.09      486.59     73.24 o 
  17   5   9       31.88      109.76     55.29 o 
  19   5   9      124.49       97.68     59.77 o 
  21   5   9      102.70      149.12     67.66 o 
  23   5   9      111.83      206.75     75.94 o 
 -26   6   9       85.63       92.39     72.72 o 
 -24   6   9       85.12       79.39     55.16 o 
 -22   6   9     1570.70     1461.07     83.01 o 
 -20   6   9      563.97      692.00     65.25 o 
 -18   6   9       45.11       66.78     34.15 o 
 -16   6   9     2409.54     2649.35     97.96 o 
 -14   6   9     6300.07     6244.34    139.44 o 
 -12   6   9       25.71      100.06     53.76 o 
 -10   6   9        1.03       60.86     23.73 o 
  -8   6   9     7781.76     8273.53    160.96 o 
  -6   6   9    11333.22    11549.93    138.39 o 
  -4   6   9      319.35      403.11     28.00 o 
  -2   6   9    10885.12    10865.31    162.13 o 
   0   6   9    12639.20    12786.99    159.61 o 
   2   6   9     6979.58     6530.72    128.18 o 
   4   6   9      137.48       56.96     37.49 o 
   6   6   9     3053.43     2959.98     90.52 o 
   8   6   9     1967.16     1862.72    116.44 o 
  10   6   9      312.97      319.46     56.96 o 
  12   6   9        0.08      -29.18     51.87 o 
  14   6   9     1403.91     1437.06    108.72 o 
  16   6   9     1150.26     1227.48    324.17 o 
  18   6   9       65.68        7.47     51.42 o 
  20   6   9       27.41       77.92     64.38 o 
  22   6   9       50.52       11.42     65.83 o 
 -25   7   9     1043.39      968.59     98.53 o 
 -23   7   9       42.97       16.06     39.84 o 
 -21   7   9      388.84      525.84     90.32 o 
 -19   7   9     4239.63     4030.20    215.26 o 
 -17   7   9     6016.10     5772.44    146.43 o 
 -15   7   9    16570.69    16012.77    302.13 o 
 -13   7   9     2734.78     2684.66     93.80 o 
 -11   7   9    24207.92    23519.21    333.79 o 
  -9   7   9    13606.04    13520.94    203.37 o 
  -7   7   9     1523.61     1425.57     79.65 o 
  -5   7   9    18369.76    18255.24    189.62 o 
  -3   7   9    12008.64    11443.73    151.30 o 
  -1   7   9     2060.01     1872.14    143.26 o 
   1   7   9      634.09      848.84     52.00 o 
   3   7   9    10986.29    10464.48    174.78 o 
   5   7   9    15000.51    14923.68    220.60 o 
   7   7   9     1286.76     1288.47     67.88 o 
   9   7   9     2478.85     2568.66     92.97 o 
  11   7   9     4032.78     4361.05    404.41 o 
  13   7   9      209.36      197.75     61.12 o 
  15   7   9      702.47      578.29     84.72 o 
  17   7   9      191.57      214.13     66.86 o 
  19   7   9      273.31      285.68    116.70 o 
  21   7   9      301.66      252.71     80.22 o 
 -24   8   9       13.50       30.52     42.90 o 
 -22   8   9       77.68       70.18     41.42 o 
 -20   8   9       84.21      102.18     42.18 o 
 -18   8   9      346.40      328.18     76.99 o 
 -16   8   9     1734.17     1624.55     83.58 o 
 -14   8   9        0.07       10.09     31.01 o 
 -12   8   9      595.64      635.52     53.19 o 
 -10   8   9       95.72       86.54     30.00 o 
  -8   8   9      484.02      474.44     45.96 o 
  -6   8   9     8382.32     9018.84    368.75 o 
  -4   8   9     7966.60     8132.10    142.58 o 
  -2   8   9     1414.64     1686.09     81.47 o 
   0   8   9     1202.17     1202.07     79.70 o 
   2   8   9       67.94       58.21     30.88 o 
   4   8   9     2079.34     2465.43     96.30 o 
   6   8   9     1461.56     1607.54     76.65 o 
   8   8   9       98.20      228.69     38.58 o 
  10   8   9      462.21      311.70     61.89 o 
  12   8   9        0.26       30.07     45.67 o 
  14   8   9      127.30       53.70     53.83 o 
  16   8   9        7.86       40.52     53.87 o 
  18   8   9      294.95      281.61     82.17 o 
  20   8   9      101.45       69.30     68.13 o 
 -23   9   9      756.68      638.06     66.97 o 
 -21   9   9      346.05      312.48     52.12 o 
 -19   9   9     2532.94     2613.52    142.28 o 
 -17   9   9     2690.97     3009.25    111.33 o 
 -15   9   9        7.73       67.45     34.26 o 
 -13   9   9     7228.64     6941.63    180.07 o 
 -11   9   9     2912.09     3065.06    102.45 o 
  -9   9   9     1311.06     1392.94     71.81 o 
  -7   9   9      186.29       99.36     41.82 o 
  -5   9   9     9772.98    10249.86    228.08 o 
  -3   9   9    15491.57    16269.67    232.79 o 
  -1   9   9     4023.54     3817.90    107.20 o 
   1   9   9     2906.51     3013.51    118.71 o 
   3   9   9    10272.04    10295.44    232.10 o 
   5   9   9     4862.25     4976.04    165.23 o 
   7   9   9       27.15       10.81     27.80 o 
   9   9   9        1.31      -46.08     35.01 o 
  11   9   9     3571.02     3148.69    150.93 o 
  13   9   9     5117.74     4803.26    191.89 o 
  15   9   9      521.17      467.45     85.10 o 
  17   9   9        6.09      -14.04     55.15 o 
  19   9   9      319.85      298.81     87.01 o 
 -22  10   9      120.48       44.85     43.53 o 
 -20  10   9      387.81      525.86     65.24 o 
 -18  10   9      377.43      379.93     57.24 o 
 -16  10   9     1216.64     1301.36    126.03 o 
 -14  10   9     2917.52     2926.47    209.93 o 
 -12  10   9      261.01      241.08     46.54 o 
 -10  10   9     7387.27     7018.84    190.62 o 
  -8  10   9     3150.34     3731.39    284.46 o 
  -6  10   9     4269.63     3828.89    141.38 o 
  -4  10   9     1418.63     1293.85     92.81 o 
  -2  10   9     5318.20     5193.62    126.62 o 
   0  10   9     4049.50     3903.90    113.41 o 
   2  10   9     2262.71     2469.86    192.07 o 
   4  10   9      283.48      251.07    131.29 o 
   6  10   9      572.96      399.81     66.21 o 
   8  10   9     5130.40     4554.80    174.24 o 
  10  10   9     2303.04     2172.40    220.44 o 
  12  10   9       65.67       88.34     54.87 o 
  14  10   9       67.29       52.68     53.87 o 
  16  10   9       23.94      -30.62    108.60 o 
  18  10   9       40.47      -15.41     61.31 o 
 -21  11   9      371.85      457.00     72.75 o 
 -19  11   9      727.92      838.96     77.56 o 
 -17  11   9     1572.62     1665.23     93.13 o 
 -15  11   9       45.43       14.39     36.79 o 
 -13  11   9      444.16      480.17     65.30 o 
 -11  11   9     1106.45     1212.71    243.13 o 
  -9  11   9     1360.07     1574.25    121.56 o 
  -7  11   9     2413.43     2242.69    118.03 o 
  -5  11   9      175.42      150.90     52.68 o 
  -3  11   9     5096.20     5523.98    148.79 o 
  -1  11   9     7289.98     7576.24    163.97 o 
   1  11   9        0.05       31.97     36.61 o 
   3  11   9      607.07      681.81     74.71 o 
   5  11   9      109.80       79.89     45.28 o 
   7  11   9      131.01      156.72     53.29 o 
   9  11   9      960.67      872.39     93.68 o 
  11  11   9       17.42       29.31     47.47 o 
  13  11   9      122.45      189.50     65.30 o 
  15  11   9       22.70      -69.72     80.23 o 
  17  11   9      113.29       91.85     65.82 o 
 -20  12   9     1019.36      967.37    101.94 o 
 -18  12   9      129.72      163.71     76.18 o 
 -16  12   9     2714.84     2818.12    227.73 o 
 -14  12   9     5382.17     5182.49    175.79 o 
 -12  12   9     4612.89     4544.30    163.79 o 
 -10  12   9      302.98      294.66     61.83 o 
  -8  12   9     5124.14     5368.61    181.59 o 
  -6  12   9     6866.11     7502.37    214.90 o 
  -4  12   9     2700.65     2912.79    140.23 o 
  -2  12   9     4193.45     4042.67    206.66 o 
   0  12   9     7493.95     7870.91    472.48 o 
   2  12   9     5220.21     5086.27    174.62 o 
   4  12   9      140.29      102.61     69.70 o 
   6  12   9      520.65      476.37     75.62 o 
   8  12   9     2334.76     2105.46    134.05 o 
  10  12   9      526.71      528.60     84.19 o 
  12  12   9      208.32      168.27     94.01 o 
  14  12   9      343.80      260.73     78.81 o 
  16  12   9      198.59      150.20     74.08 o 
 -17  13   9      248.42      332.28     87.53 o 
 -15  13   9      440.88      366.31     90.77 o 
 -13  13   9      611.40      472.82     73.60 o 
 -11  13   9       44.34       52.10    148.31 o 
  -9  13   9      123.23      274.73     60.61 o 
  -7  13   9       67.59      126.48     56.65 o 
  -5  13   9      547.01      516.59     77.91 o 
  -3  13   9     1204.21     1069.05     99.63 o 
  -1  13   9      210.95      134.61     58.32 o 
   1  13   9     1729.57     1251.34    204.23 o 
   3  13   9     1451.06     1083.57    132.91 o 
   5  13   9        1.84       -8.34     43.15 o 
   7  13   9        0.40      -16.08     44.52 o 
   9  13   9       64.52       85.59     57.61 o 
  11  13   9       51.65       20.52     59.17 o 
  13  13   9      222.20       78.82     67.36 o 
  15  13   9        3.49      -13.91    148.31 o 
 -16  14   9     1476.71     1361.52    147.50 o 
 -14  14   9     1294.14     1583.58    157.22 o 
 -12  14   9      455.03      453.84     98.87 o 
 -10  14   9        1.46       63.00     82.66 o 
  -8  14   9      348.49      350.11     73.32 o 
  -6  14   9      557.31      539.30     79.60 o 
  -4  14   9      210.04      192.10     61.76 o 
  -2  14   9     1467.12     1504.61     95.75 o 
   0  14   9     5345.84     5628.19    207.96 o 
   2  14   9     1728.43     1887.19    134.04 o 
   4  14   9      125.88        8.73     64.02 o 
   6  14   9       10.88      -20.98     48.67 o 
   8  14   9      119.49      115.81     61.25 o 
  10  14   9      369.33      386.85     84.09 o 
  12  14   9       39.84       97.96     66.98 o 
 -13  15   9      185.40      123.19     77.80 o 
 -11  15   9     1410.40     1269.14    157.22 o 
  -9  15   9     1070.32     1011.42    144.26 o 
  -7  15   9       21.10       18.50     49.77 o 
  -5  15   9     1076.37      954.08    101.39 o 
  -3  15   9     1104.06     1268.08    112.78 o 
  -1  15   9      230.01      227.30     70.81 o 
   1  15   9      349.06      269.34     88.34 o 
   3  15   9     1028.44     1010.11    187.21 o 
   5  15   9      620.11      393.87    128.05 o 
   7  15   9       35.81      -33.10     50.39 o 
   9  15   9      105.88      198.56     75.64 o 
  -8  16   9      123.14       87.53     84.28 o 
  -6  16   9      116.34      209.09    100.49 o 
  -4  16   9      176.27      234.98    118.32 o 
  -2  16   9       33.60      -16.64     83.47 o 
   0  16   9       90.44      241.09     72.04 o 
   2  16   9        4.01       -7.35     81.04 o 
   4  16   9       10.94      -30.19     54.69 o 
 -28   0  10      188.14      272.30    121.56 o 
 -26   0  10      170.87      369.56    131.29 o 
 -24   0  10     2711.90     2935.38    241.51 o 
 -22   0  10     4266.12     4598.39    273.93 o 
 -20   0  10     9215.92     8469.00    346.86 o 
 -18   0  10     4113.75     4363.36    239.89 o 
 -16   0  10     3221.94     2877.03    183.16 o 
 -14   0  10    17437.93    16878.04    427.91 o 
 -12   0  10    10503.02    10822.05    260.96 o 
 -10   0  10     2959.94     2684.67     87.63 o 
  -8   0  10   114379.75   111479.60    854.13 o 
  -6   0  10     2797.80     1959.82    109.98 o 
  -4   0  10     3503.33     3750.23     71.55 o 
  -2   0  10    42324.14    42275.43    357.37 o 
   0   0  10    26635.80    27777.68    377.23 o 
   2   0  10     7023.91     6605.85     98.43 o 
   4   0  10     2283.96     1961.39     75.54 o 
   6   0  10    25488.99    25865.69    340.94 o 
   8   0  10    29788.96    27656.48    410.08 o 
  10   0  10      268.08      295.63     43.51 o 
  12   0  10    13480.97    12879.31    247.55 o 
  14   0  10     8741.92     8711.24    244.75 o 
  16   0  10     1382.73     1406.22     96.09 o 
  18   0  10      348.68      350.11     90.77 o 
  20   0  10       38.35      103.74     69.70 o 
 -27   1  10       32.79      -12.39    102.11 o 
 -25   1  10      110.04       63.37    140.20 o 
 -23   1  10      500.48      553.19    106.98 o 
 -21   1  10      123.36       88.92     59.16 o 
 -19   1  10      243.16      216.41     91.58 o 
 -17   1  10     2818.64     2610.94    145.88 o 
 -15   1  10      802.47      862.81     57.46 o 
 -13   1  10    10906.26    10939.84    201.11 o 
 -11   1  10     3923.78     3884.16     92.31 o 
  -9   1  10      210.87      255.46     24.18 o 
  -7   1  10     1994.31     2275.16     49.53 o 
  -5   1  10     6761.06     6914.52     73.29 o 
  -3   1  10     6091.60     5170.51     69.59 o 
  -1   1  10     2988.32     2511.64     46.89 o 
   1   1  10     1380.46     1205.46     28.70 o 
   3   1  10    22381.16    21066.80    205.25 o 
   5   1  10     2197.37     2347.57     59.56 o 
   7   1  10     1805.10     1888.95     57.38 o 
   9   1  10      477.48      588.88     36.84 o 
  11   1  10      350.76      418.38     35.79 o 
  13   1  10     1649.50     1467.21     61.88 o 
  15   1  10       57.22       59.58     32.56 o 
  17   1  10       15.86       21.75     33.27 o 
  19   1  10       11.99       49.19     45.16 o 
  21   1  10        0.59       -8.10     66.46 o 
 -28   2  10        3.81       69.90    146.69 o 
 -26   2  10       20.00       16.12     58.78 o 
 -24   2  10     1447.72     1429.18    127.79 o 
 -22   2  10     3067.42     2796.04    154.71 o 
 -20   2  10     4729.35     4566.44    179.93 o 
 -18   2  10      419.73      442.82     71.57 o 
 -16   2  10     8671.25     8900.97    170.19 o 
 -14   2  10     2891.30     2856.35     95.04 o 
 -12   2  10       61.67       40.81     22.39 o 
 -10   2  10      338.23      429.08     40.47 o 
  -8   2  10    21013.29    20425.58    176.26 o 
  -6   2  10    17006.16    15306.67    141.00 o 
  -4   2  10    14873.02    15331.35    138.67 o 
  -2   2  10     2167.32     2168.33     56.93 o 
   0   2  10    10221.41     9738.79    102.63 o 
   2   2  10       55.73       53.59     14.85 o 
   4   2  10     1243.32     1202.06     41.97 o 
   6   2  10     3930.05     4068.08     78.76 o 
   8   2  10      872.31     1002.95     44.54 o 
  10   2  10      281.87      305.27     30.81 o 
  12   2  10      729.16      498.95     73.80 o 
  14   2  10        7.66       31.65     30.80 o 
  16   2  10       24.45       55.34     35.59 o 
  18   2  10       85.89       32.60     49.37 o 
  20   2  10      194.25      159.53     60.71 o 
  22   2  10      260.67      335.52     98.87 o 
 -27   3  10      850.88      911.85    124.68 o 
 -25   3  10      592.34      557.84    102.92 o 
 -23   3  10       14.47      -64.19     42.79 o 
 -21   3  10     1720.94     1639.81    169.38 o 
 -19   3  10     3453.06     3364.97    114.71 o 
 -17   3  10     3751.05     3864.92    115.47 o 
 -15   3  10      283.70      250.57     42.10 o 
 -13   3  10    19104.61    18531.16    242.46 o 
 -11   3  10    25732.99    25552.58    238.83 o 
  -9   3  10      195.48      272.50     31.58 o 
  -7   3  10    10108.95    10529.05    115.16 o 
  -5   3  10    12562.72    12122.28    122.96 o 
  -3   3  10     5358.56     4784.13     70.18 o 
  -1   3  10     4953.65     4631.19     68.08 o 
   1   3  10     5614.27     5520.62     74.47 o 
   3   3  10    35431.85    35108.89    286.93 o 
   5   3  10     1354.01     1330.47     42.58 o 
   7   3  10     1960.71     2011.83     71.90 o 
   9   3  10     5098.74     5091.15    148.99 o 
  11   3  10     3787.89     3989.26    152.13 o 
  13   3  10     7595.93     7663.89    161.67 o 
  15   3  10        5.96       24.07     32.80 o 
  17   3  10        6.97      -27.39     40.10 o 
  19   3  10      155.36      278.98     68.51 o 
  21   3  10        0.61      -55.99     50.27 o 
  23   3  10      103.71       82.66     94.01 o 
 -26   4  10       33.43       16.27     73.76 o 
 -24   4  10      300.59      317.75    119.13 o 
 -22   4  10        5.70       19.66    116.70 o 
 -20   4  10      859.70      814.73     67.79 o 
 -18   4  10      112.70       32.74     32.72 o 
 -16   4  10     3909.52     3675.93    157.06 o 
 -14   4  10     1517.78     1524.99     71.73 o 
 -12   4  10      625.61      751.47     55.25 o 
 -10   4  10      540.36      553.04     32.37 o 
  -8   4  10       89.92      127.21     25.73 o 
  -6   4  10        0.14        8.15     12.49 o 
  -4   4  10     5562.03     6355.24     85.82 o 
  -2   4  10     2481.95     2526.45     49.77 o 
   0   4  10      217.55      211.21     19.55 o 
   2   4  10       14.42       31.81     19.28 o 
   4   4  10      173.11      173.34     28.06 o 
   6   4  10      237.51      171.58     29.26 o 
   8   4  10        2.74       33.69     20.69 o 
  10   4  10        2.71        8.34     23.36 o 
  12   4  10     1514.08     1388.61     72.74 o 
  14   4  10      433.12      391.25     50.79 o 
  16   4  10       16.29       22.83     46.82 o 
  18   4  10       68.86       21.53     50.39 o 
  20   4  10        6.27       -7.40     51.39 o 
  22   4  10        0.67        3.00     53.51 o 
 -27   5  10      677.63      753.56    338.76 o 
 -25   5  10      719.24      679.59    109.38 o 
 -23   5  10        3.40      105.18     52.09 o 
 -21   5  10     1134.30     1173.36     81.31 o 
 -19   5  10     2749.32     2772.68    105.55 o 
 -17   5  10      256.19      178.01     40.79 o 
 -15   5  10      645.51      807.44    111.50 o 
 -13   5  10    12912.02    13447.05    270.19 o 
 -11   5  10    44251.70    43111.82    431.32 o 
  -9   5  10    16419.43    16449.68    176.35 o 
  -7   5  10     8578.26     8334.20    135.69 o 
  -5   5  10    25734.83    25667.14    235.09 o 
  -3   5  10    41502.59    41067.75    299.28 o 
  -1   5  10    12432.35    11678.49    147.56 o 
   1   5  10     2202.19     1907.88     67.40 o 
   3   5  10    25352.02    24905.92    286.66 o 
   5   5  10    18410.30    18654.88    243.67 o 
   7   5  10     2922.46     3124.01     93.99 o 
   9   5  10     4630.66     4541.91    184.47 o 
  11   5  10     6227.46     5807.37    168.24 o 
  13   5  10     2762.06     2720.49    112.16 o 
  15   5  10      318.08      341.90     77.80 o 
  17   5  10      110.42      111.84     82.66 o 
  19   5  10       25.99       26.50     52.57 o 
  21   5  10       52.32        8.10     58.45 o 
  23   5  10       63.67       11.01     66.69 o 
 -26   6  10      162.79      145.78     83.77 o 
 -24   6  10      461.19      544.67     81.09 o 
 -22   6  10      894.49      893.76     78.86 o 
 -20   6  10     2934.58     2770.23    111.90 o 
 -18   6  10        1.09      -12.25     31.63 o 
 -16   6  10     4392.60     4548.04    127.24 o 
 -14   6  10    44668.04    43780.78    458.64 o 
 -12   6  10     2494.21     2388.67     85.98 o 
 -10   6  10     1485.89     1631.56     70.64 o 
  -8   6  10     4706.27     4531.29    108.55 o 
  -6   6  10     3548.16     3547.40    118.61 o 
  -4   6  10        0.24       30.58     15.22 o 
  -2   6  10     7765.00     7320.68    116.49 o 
   0   6  10    21287.56    21979.63    253.37 o 
   2   6  10     4983.51     4544.19    108.37 o 
   4   6  10      674.49      839.71     53.01 o 
   6   6  10     5631.91     5620.46    128.32 o 
   8   6  10       55.23       39.17     26.60 o 
  10   6  10      456.67      422.28     48.32 o 
  12   6  10      136.18      237.17     46.87 o 
  14   6  10     1314.87     1194.18    174.24 o 
  16   6  10      156.70      120.37     72.13 o 
  18   6  10       19.56       10.39     56.73 o 
  20   6  10      178.69      225.84     76.71 o 
  22   6  10        3.51      -10.18     62.59 o 
 -25   7  10      370.74      395.04     78.53 o 
 -23   7  10        2.77       39.95     40.64 o 
 -21   7  10     1046.24     1009.74     79.42 o 
 -19   7  10     2797.72     2578.80    105.62 o 
 -17   7  10     2389.45     2607.25    112.87 o 
 -15   7  10     1792.43     2003.46     88.06 o 
 -13   7  10      507.52      427.03     49.74 o 
 -11   7  10      109.90      131.92     34.18 o 
  -9   7  10        2.38       47.67     26.47 o 
  -7   7  10     1037.17      880.40     55.62 o 
  -5   7  10     2313.96     2279.83     70.69 o 
  -3   7  10     9244.28    10260.92    146.01 o 
  -1   7  10     1688.06     1834.05     69.97 o 
   1   7  10       76.09       61.13     24.18 o 
   3   7  10      117.13       66.85     26.12 o 
   5   7  10       11.75       21.21     24.33 o 
   7   7  10     2480.89     2586.92     92.20 o 
   9   7  10       56.16       73.13     51.24 o 
  11   7  10     1451.71     1472.42    106.29 o 
  13   7  10     1385.71     1661.00    117.63 o 
  15   7  10       76.41      113.89    121.56 o 
  17   7  10      421.62      321.20    107.79 o 
  19   7  10      112.58      187.21     73.35 o 
  21   7  10        5.98      -13.92     63.23 o 
 -24   8  10     1173.77     1179.77     83.59 o 
 -22   8  10     3397.38     3589.56    133.76 o 
 -20   8  10     1563.60     1573.56     91.79 o 
 -18   8  10      487.52      399.01     55.07 o 
 -16   8  10     3921.92     3785.59    119.27 o 
 -14   8  10     8507.95     8095.24    169.26 o 
 -12   8  10      738.22      690.88     57.28 o 
 -10   8  10     1994.61     2045.27     82.43 o 
  -8   8  10    11959.27    12378.67    199.10 o 
  -6   8  10     8120.21     7930.34    194.68 o 
  -4   8  10     2245.20     2263.70     76.83 o 
  -2   8  10    11366.69    10885.50    192.88 o 
   0   8  10    17883.28    18164.12    250.22 o 
   2   8  10     1360.04     1445.92     76.43 o 
   4   8  10     3300.28     3394.63    104.68 o 
   6   8  10     6899.96     7097.44    194.53 o 
   8   8  10     1621.20     1433.29     77.00 o 
  10   8  10        0.66       -2.11     41.82 o 
  12   8  10      374.08      427.16    118.32 o 
  14   8  10      981.50     1070.39    105.14 o 
  16   8  10      538.39      507.48     95.63 o 
  18   8  10       14.95       -5.29     56.12 o 
  20   8  10      466.80      724.66    112.16 o 
 -23   9  10       16.00       -2.97     40.00 o 
 -21   9  10       92.52       18.10     80.55 o 
 -19   9  10       91.10       37.85     41.77 o 
 -17   9  10      245.38      218.68     59.18 o 
 -15   9  10        0.41       13.37     33.91 o 
 -13   9  10      281.96      208.63     43.07 o 
 -11   9  10     2420.17     2344.03    121.43 o 
  -9   9  10     3253.42     3074.18    286.08 o 
  -7   9  10        7.79      -11.66     35.47 o 
  -5   9  10        7.20       83.04     58.35 o 
  -3   9  10      605.27      505.86     42.03 o 
  -1   9  10      325.83      395.53     72.22 o 
   1   9  10     1128.86     1088.96     78.67 o 
   3   9  10     1073.96      790.31     74.56 o 
   5   9  10      303.45      159.24     38.56 o 
   7   9  10     1169.50     1211.33     75.24 o 
   9   9  10     2548.97     2426.17    173.43 o 
  11   9  10      315.12      269.47     68.51 o 
  13   9  10      119.97       80.78     55.11 o 
  15   9  10       47.91       34.83     53.28 o 
  17   9  10        1.50       -6.98     59.07 o 
  19   9  10       29.75       42.80     69.64 o 
 -22  10  10      774.79      833.03     73.96 o 
 -20  10  10       98.31       94.51     47.46 o 
 -18  10  10       46.47       74.95     41.86 o 
 -16  10  10      953.15      980.58     73.08 o 
 -14  10  10     1807.47     1796.03     91.20 o 
 -12  10  10     1190.11     1258.72     89.53 o 
 -10  10  10     2846.05     3023.40    129.13 o 
  -8  10  10    11262.17    12313.22    266.78 o 
  -6  10  10     9015.28     9843.96    235.48 o 
  -4  10  10      818.73      817.97     84.28 o 
  -2  10  10     2201.40     2305.84     86.86 o 
   0  10  10      244.65      307.49     44.21 o 
   2  10  10      417.36      537.96    111.84 o 
   4  10  10      631.78      655.69     74.75 o 
   6  10  10     1196.85     1273.74     99.69 o 
   8  10  10     5345.98     5540.48    195.70 o 
  10  10  10     1219.24     1486.04    114.67 o 
  12  10  10      641.32      564.79     86.39 o 
  14  10  10      331.76      497.36    104.55 o 
  16  10  10       45.57       86.90     59.57 o 
  18  10  10        0.22       56.56     66.36 o 
 -21  11  10      106.55      181.41     60.54 o 
 -19  11  10      960.31      898.68    128.54 o 
 -17  11  10      916.55      741.18     71.50 o 
 -15  11  10     1256.01     1035.90     87.54 o 
 -13  11  10     6982.95     6603.93    269.06 o 
 -11  11  10     6605.70     6855.05    199.07 o 
  -9  11  10     2027.26     2421.01    122.57 o 
  -7  11  10      114.65       55.59     41.99 o 
  -5  11  10     2002.68     2245.79    125.50 o 
  -3  11  10    11347.31    11524.13    224.22 o 
  -1  11  10     4955.94     4977.42    150.46 o 
   1  11  10      964.98      741.44     63.40 o 
   3  11  10     5853.98     5459.03    180.12 o 
   5  11  10     1795.89     1881.18    116.27 o 
   7  11  10     1106.19     1225.67    103.09 o 
   9  11  10       58.59       66.16     49.85 o 
  11  11  10       66.62       88.91     64.83 o 
  13  11  10      164.11      228.24     67.59 o 
  15  11  10        2.93      -26.67     53.21 o 
  17  11  10       97.40       82.87     72.72 o 
 -18  12  10      259.07      329.59     68.48 o 
 -16  12  10        0.87       31.69     46.39 o 
 -14  12  10      170.52       46.28     43.78 o 
 -12  12  10       14.53       76.28     47.31 o 
 -10  12  10       10.33      -22.23     49.44 o 
  -8  12  10      114.25       61.70     49.61 o 
  -6  12  10     4015.41     4248.84    164.93 o 
  -4  12  10      828.76      793.04     88.23 o 
  -2  12  10     1195.66      828.11     91.60 o 
   0  12  10      485.03      345.80     70.42 o 
   2  12  10      169.93       86.72     47.34 o 
   4  12  10      254.98      291.50     63.54 o 
   6  12  10      121.45      233.09     63.04 o 
   8  12  10      326.33      343.26     70.48 o 
  10  12  10      931.86      829.89     99.89 o 
  12  12  10      484.98      270.68     74.71 o 
  14  12  10      364.33      230.83     77.84 o 
  16  12  10       61.88      102.76     71.77 o 
 -17  13  10     1825.95     1549.54    147.50 o 
 -15  13  10       43.28      -17.12     47.61 o 
 -13  13  10      984.11     1137.27     98.07 o 
 -11  13  10     2523.78     2475.09    131.57 o 
  -9  13  10     1310.31     1598.30    112.78 o 
  -7  13  10       81.42        0.34     43.85 o 
  -5  13  10     2760.20     3055.93    182.35 o 
  -3  13  10     2640.34     2977.86    247.18 o 
  -1  13  10      514.37      594.52     84.81 o 
   1  13  10     1727.76     1525.38    119.20 o 
   3  13  10     3241.69     3136.20    165.33 o 
   5  13  10      985.90      881.67     93.93 o 
   7  13  10        2.10       29.65     50.08 o 
   9  13  10      662.70      706.21     97.59 o 
  11  13  10     1447.78     1241.12    123.03 o 
  13  13  10      134.95       13.00     56.07 o 
 -14  14  10     1432.23     1698.66    163.71 o 
 -12  14  10      685.40      867.75    192.88 o 
 -10  14  10      171.64      176.15     63.69 o 
  -8  14  10     3339.87     3325.16    158.73 o 
  -6  14  10     1444.16     1315.57    108.81 o 
  -4  14  10       61.73       68.36     59.47 o 
  -2  14  10     2101.53     1844.00    143.14 o 
   0  14  10     1493.10     1397.36    117.90 o 
   2  14  10      213.38      223.65     72.77 o 
   4  14  10       24.56       38.29     64.02 o 
   6  14  10     1215.31      985.08    104.00 o 
   8  14  10      810.92      630.77     93.93 o 
  10  14  10       15.04      -14.81     56.36 o 
 -11  15  10      412.13      427.91    110.22 o 
  -9  15  10      210.19      224.31    129.67 o 
  -7  15  10      424.48      595.48     89.40 o 
  -5  15  10     1611.02     1789.33    129.50 o 
  -3  15  10      369.60      603.84     90.98 o 
  -1  15  10        2.52      -23.63     43.78 o 
   1  15  10        4.11        3.19     50.99 o 
   3  15  10        7.24      -78.10     52.06 o 
   5  15  10      319.49      429.53    131.29 o 
   7  15  10      135.71      176.20     67.04 o 
  -6  16  10     1017.78      966.35    122.38 o 
  -4  16  10       29.90       51.14     88.34 o 
  -2  16  10     1332.67     1077.47    114.00 o 
   0  16  10     1927.17     2026.21    147.27 o 
   2  16  10      550.53      662.61    101.31 o 
 -27   1  11      680.73      819.67    117.37 o 
 -25   1  11      376.51      320.87     98.87 o 
 -23   1  11        0.15       12.65     61.83 o 
 -21   1  11     3694.64     3510.97    193.69 o 
 -19   1  11    13509.08    12227.09    290.46 o 
 -17   1  11       33.24       19.35     47.31 o 
 -15   1  11       24.53       14.60     32.32 o 
 -13   1  11    29780.29    29561.59    327.77 o 
 -11   1  11    19585.01    18624.02    196.88 o 
  -9   1  11       55.23       95.57     26.43 o 
  -7   1  11    21186.72    21560.86    163.11 o 
  -5   1  11     4904.20     4115.48     56.50 o 
  -3   1  11    10783.30    10092.58     91.96 o 
  -1   1  11       19.73       39.28     12.98 o 
   1   1  11     7454.78     7115.48     72.34 o 
   3   1  11    30265.12    28310.08    233.58 o 
   5   1  11      275.69      251.04     38.37 o 
   7   1  11     5140.26     4957.52     93.26 o 
   9   1  11     3465.25     3408.46    114.00 o 
  11   1  11      260.92      260.32     33.13 o 
  13   1  11      825.12      824.42    124.40 o 
  15   1  11      668.07      692.08     60.36 o 
  17   1  11      878.55      907.02    124.81 o 
  19   1  11      706.05      875.40     89.96 o 
  21   1  11      102.30       17.83     79.42 o 
 -26   2  11       11.12       38.61     75.54 o 
 -24   2  11     2014.66     2307.89    181.54 o 
 -22   2  11     2571.95     2684.72    155.27 o 
 -20   2  11      275.40      183.85     59.97 o 
 -18   2  11    15020.54    14636.50    315.93 o 
 -16   2  11     7200.63     7089.50    153.08 o 
 -14   2  11     5171.90     4690.19    127.85 o 
 -12   2  11      853.66     1063.05     55.29 o 
 -10   2  11     2765.67     2679.18     64.67 o 
  -8   2  11    14608.20    13797.00    138.97 o 
  -6   2  11     8770.54     8667.84    101.63 o 
  -4   2  11     1297.80     1265.06     37.87 o 
  -2   2  11    16332.09    15800.48    144.27 o 
   0   2  11     6467.75     6408.01     83.31 o 
   2   2  11      404.40      464.95     25.74 o 
   4   2  11      674.68      719.01     35.28 o 
   6   2  11        6.80      -10.76     16.91 o 
   8   2  11     4696.07     4490.83     89.72 o 
  10   2  11       11.15        0.13     33.21 o 
  12   2  11     2720.54     2542.46    118.21 o 
  14   2  11      183.68      135.01     41.91 o 
  16   2  11       37.65       33.14     33.99 o 
  18   2  11        8.04       17.70     37.02 o 
  20   2  11       71.40       94.01     79.42 o 
  22   2  11       26.38       72.94     89.15 o 
 -27   3  11      737.01      691.07    136.15 o 
 -25   3  11      378.00      485.97     95.54 o 
 -23   3  11       73.26       75.40     64.06 o 
 -21   3  11      772.31      933.27    100.84 o 
 -19   3  11      189.48      152.76     41.93 o 
 -17   3  11       11.53        9.79     31.00 o 
 -15   3  11       96.07       71.96     31.61 o 
 -13   3  11     3462.30     3116.67     93.43 o 
 -11   3  11     5833.83     5789.66     98.20 o 
  -9   3  11     4243.36     3896.88     76.67 o 
  -7   3  11     5304.56     5116.62     78.40 o 
  -5   3  11     4871.89     4653.82     72.74 o 
  -3   3  11        4.56       20.70     13.42 o 
  -1   3  11     1521.63     1387.00     36.69 o 
   1   3  11        3.68       22.61     12.49 o 
   3   3  11       10.65      -19.45     20.25 o 
   5   3  11       18.77        6.78     29.87 o 
   7   3  11     1470.92     1302.11     62.35 o 
   9   3  11      417.86      602.57     65.42 o 
  11   3  11     7779.61     7464.55    157.48 o 
  13   3  11      215.66      183.35     42.23 o 
  15   3  11       80.83       72.38     37.28 o 
  17   3  11       24.48       14.90     47.49 o 
  19   3  11        3.25       -7.83     46.61 o 
  21   3  11       43.53       16.08     56.76 o 
  23   3  11       18.61       87.53     82.66 o 
 -26   4  11      520.71      604.76    224.49 o 
 -24   4  11     2044.62     2227.56    155.82 o 
 -22   4  11     2271.12     2223.60    145.86 o 
 -20   4  11       14.96      -17.23     36.25 o 
 -18   4  11     4245.66     4025.73    123.12 o 
 -16   4  11    10867.53     9874.92    183.93 o 
 -14   4  11     7151.66     6904.70    146.25 o 
 -12   4  11    14710.41    14118.13    207.84 o 
 -10   4  11    36209.79    35965.86    334.63 o 
  -8   4  11    24619.48    23935.22    258.05 o 
  -6   4  11      993.48      841.69     34.72 o 
  -4   4  11     4435.29     4874.29     76.80 o 
  -2   4  11    13747.51    13278.12    134.65 o 
   0   4  11    13616.08    12744.15    155.50 o 
   2   4  11      383.81      334.42     35.24 o 
   4   4  11     9923.19    10499.19    169.43 o 
   6   4  11    16331.85    15431.16    261.57 o 
   8   4  11     3952.34     3953.22    191.39 o 
  10   4  11        4.57       -5.19     24.92 o 
  12   4  11     1210.27     1175.79     72.43 o 
  14   4  11      749.23      853.75     68.51 o 
  16   4  11      474.59      299.37     67.76 o 
  18   4  11      111.90      139.39     63.21 o 
  20   4  11       51.71       12.68     54.36 o 
  22   4  11      116.48      256.31     78.86 o 
 -25   5  11      141.06      209.18    147.50 o 
 -23   5  11       63.96       20.75     56.45 o 
 -21   5  11     1396.70     1325.23     86.96 o 
 -19   5  11     2693.89     2630.36    105.92 o 
 -17   5  11       21.16       23.04     32.83 o 
 -15   5  11      139.41       75.84     42.33 o 
 -13   5  11    14819.53    14313.67    218.41 o 
 -11   5  11      476.76      519.00     72.28 o 
  -9   5  11      170.29      171.69     23.72 o 
  -7   5  11     5661.56     5616.69     95.08 o 
  -5   5  11      321.05      276.27     25.03 o 
  -3   5  11      975.85      949.50     50.70 o 
  -1   5  11     1044.25     1212.63     62.70 o 
   1   5  11     2166.23     2137.92     63.80 o 
   3   5  11       51.95       10.73     19.86 o 
   5   5  11      175.36      152.81     30.72 o 
   7   5  11     1153.86     1076.07     85.24 o 
   9   5  11      306.01      310.56     43.31 o 
  11   5  11      528.90      437.90     52.23 o 
  13   5  11      309.31      361.09     52.07 o 
  15   5  11        5.92      -38.28     44.65 o 
  17   5  11      112.09      189.28     67.27 o 
  19   5  11      149.05      205.15     81.85 o 
  21   5  11       16.37      -61.66     55.51 o 
 -26   6  11       67.18      106.96     76.38 o 
 -24   6  11     1001.77      994.84     76.81 o 
 -22   6  11      388.45      357.55     59.58 o 
 -20   6  11      194.72      196.12     52.34 o 
 -18   6  11      535.29      650.57     61.97 o 
 -16   6  11     7812.76     7644.05    166.49 o 
 -14   6  11     3982.11     3816.88    113.73 o 
 -12   6  11      128.63       84.65     34.10 o 
 -10   6  11    14811.59    14618.82    256.29 o 
  -8   6  11    12822.17    13224.44    210.79 o 
  -6   6  11     5925.83     6086.26    107.85 o 
  -4   6  11     1401.82     1420.81     57.83 o 
  -2   6  11     7846.96     7923.84    125.10 o 
   0   6  11    17231.91    17974.82    241.91 o 
   2   6  11     1773.09     1947.37     73.52 o 
   4   6  11     3764.52     4127.42    118.65 o 
   6   6  11     9894.64    10394.21    184.10 o 
   8   6  11     1149.84     1268.13     70.21 o 
  10   6  11      198.30      192.07     39.54 o 
  12   6  11      412.01      452.20     54.75 o 
  14   6  11      770.96      984.70     97.75 o 
  16   6  11      191.40      226.30    137.77 o 
  18   6  11        8.89       -4.73     56.12 o 
  20   6  11       81.72      310.79     84.84 o 
 -25   7  11     1126.92     1315.10     89.21 o 
 -23   7  11       41.79       19.98     46.87 o 
 -21   7  11     3803.10     3960.98    135.85 o 
 -19   7  11     3227.17     3303.31    162.37 o 
 -17   7  11      373.86      506.72     66.33 o 
 -15   7  11       57.11       99.54     42.25 o 
 -13   7  11     9602.26     9829.24    185.05 o 
 -11   7  11     7028.58     6818.11    146.90 o 
  -9   7  11     8352.83     7788.00    154.26 o 
  -7   7  11     7592.04     7701.86    187.07 o 
  -5   7  11    27358.92    27560.87    305.15 o 
  -3   7  11     7121.49     7048.91    136.01 o 
  -1   7  11       12.08       25.48     19.37 o 
   1   7  11    11084.33    10701.36    157.37 o 
   3   7  11     2499.40     2092.14     80.55 o 
   5   7  11     2552.96     2256.98     86.10 o 
   7   7  11       38.26       61.34     32.56 o 
   9   7  11     2142.89     1881.98    157.44 o 
  11   7  11     1515.66     1558.10    111.01 o 
  13   7  11       38.71      144.06     57.17 o 
  15   7  11      421.69      432.99    119.94 o 
  17   7  11      614.77      533.41     90.21 o 
  19   7  11      110.17       72.87     68.13 o 
  21   7  11        2.80      -34.42     63.77 o 
 -24   8  11      364.53      344.94     59.36 o 
 -22   8  11      107.01       63.38     46.93 o 
 -20   8  11       74.86       -2.63     38.39 o 
 -18   8  11      125.33       60.74     44.12 o 
 -16   8  11      130.31      193.97     42.81 o 
 -14   8  11        0.52        4.60     29.48 o 
 -12   8  11     4404.12     4739.34    220.04 o 
 -10   8  11     1782.16     1560.24     76.18 o 
  -8   8  11        5.72      123.94     52.68 o 
  -6   8  11     2231.50     2413.13    150.74 o 
  -4   8  11     1644.73     1384.06     65.61 o 
  -2   8  11       91.02      120.60     31.64 o 
   0   8  11      299.56      251.63     39.67 o 
   2   8  11      567.44      674.93     55.59 o 
   4   8  11     1334.37     1209.91     70.20 o 
   6   8  11      322.50      355.98     48.31 o 
   8   8  11        1.50      -21.61     38.46 o 
  10   8  11     1120.98     1242.85    103.07 o 
  12   8  11      468.35      407.71    111.84 o 
  14   8  11      434.73      551.94     88.55 o 
  16   8  11        0.89       22.61     54.21 o 
  18   8  11       78.08      204.66     75.01 o 
  20   8  11        1.25       31.01     66.98 o 
 -23   9  11      102.69      181.00     49.44 o 
 -21   9  11     1155.96     1181.33     88.19 o 
 -19   9  11     1676.36     1926.11    116.65 o 
 -17   9  11     2378.24     2343.11    103.54 o 
 -15   9  11        2.49       27.13     32.57 o 
 -13   9  11     6401.60     7144.50    181.79 o 
 -11   9  11     4403.69     4358.30    151.80 o 
  -9   9  11       61.94       -9.26     76.18 o 
  -7   9  11      885.27      784.84     77.31 o 
  -5   9  11     2006.34     2070.77    111.64 o 
  -3   9  11       81.39      254.11     43.51 o 
  -1   9  11       87.62       80.80     30.16 o 
   1   9  11     6667.13     6973.93    155.13 o 
   3   9  11     8950.88     8941.49    223.28 o 
   5   9  11     1281.43     1448.40     80.46 o 
   7   9  11      726.13      675.34     82.65 o 
   9   9  11     3031.68     2862.88    160.47 o 
  11   9  11      322.70      482.96     81.85 o 
  13   9  11        6.33       10.11     47.90 o 
  15   9  11      431.79      308.71     75.01 o 
  17   9  11     1012.64     1023.62    117.37 o 
  19   9  11      507.44      491.91    103.19 o 
 -22  10  11      308.73      261.25     65.64 o 
 -20  10  11      103.37      146.94     49.84 o 
 -18  10  11      923.92      875.41     75.64 o 
 -16  10  11     2554.06     2468.06    106.18 o 
 -14  10  11     1169.10     1155.14     90.64 o 
 -12  10  11       29.74       33.60     51.06 o 
 -10  10  11     1618.85     1718.76    106.52 o 
  -8  10  11     2179.58     2294.73    290.13 o 
  -6  10  11      326.09      391.18     65.89 o 
  -4  10  11    11104.23    10936.04    257.60 o 
  -2  10  11      385.43      366.08     51.52 o 
   0  10  11       18.28       39.81     31.94 o 
   2  10  11        3.50       27.86     35.35 o 
   4  10  11     1551.07     1382.56    100.04 o 
   6  10  11      685.07      620.86     77.87 o 
   8  10  11      932.58      860.80    198.56 o 
  10  10  11      336.93      217.97     63.23 o 
  12  10  11      236.15      113.78     96.44 o 
  14  10  11        1.39      133.42     60.10 o 
  16  10  11       11.97       66.22     61.83 o 
  18  10  11        0.45       15.67     69.70 o 
 -21  11  11        3.81      -14.40     45.74 o 
 -19  11  11        7.06       28.53     51.25 o 
 -17  11  11      222.01      261.81     64.14 o 
 -15  11  11      316.82      413.59     85.91 o 
 -13  11  11     1378.82     1580.61    105.41 o 
 -11  11  11     1770.36     1931.38    114.84 o 
  -9  11  11       95.95      140.81     53.35 o 
  -7  11  11      318.68      438.15    132.91 o 
  -5  11  11     2054.67     1861.78    117.44 o 
  -3  11  11     2863.22     2982.19    325.79 o 
  -1  11  11      270.32      254.12     64.85 o 
   1  11  11      561.06      662.19     62.33 o 
   3  11  11     4069.78     3867.86    182.35 o 
   5  11  11     1197.02     1244.71    100.86 o 
   7  11  11        5.56       10.06     46.82 o 
   9  11  11      311.46      425.76    102.11 o 
  11  11  11       25.16      -46.33     63.21 o 
  13  11  11      145.32      148.22     65.54 o 
  15  11  11       13.96        0.97     56.45 o 
 -18  12  11     1974.24     1951.77    124.16 o 
 -16  12  11     2749.58     2478.88    132.46 o 
 -14  12  11      970.74      936.90     90.68 o 
 -12  12  11        3.09       54.51     50.53 o 
 -10  12  11     1043.75     1220.81    101.52 o 
  -8  12  11     8353.13     8919.92    243.39 o 
  -6  12  11     3254.54     3431.89    351.73 o 
  -4  12  11     2937.59     2945.10    145.44 o 
  -2  12  11    10549.95    10242.33    220.23 o 
   0  12  11     4105.26     4155.08    258.53 o 
   2  12  11      558.76      662.89     66.59 o 
   4  12  11      248.52      276.81     84.28 o 
   6  12  11     1098.35     1249.16    218.01 o 
   8  12  11     1714.17     1703.15    166.95 o 
  10  12  11        0.15       12.02     49.85 o 
  12  12  11      819.70      768.38    105.69 o 
  14  12  11      250.18      198.54     73.86 o 
 -17  13  11       98.97      295.57     67.66 o 
 -15  13  11       37.77      -31.20     44.32 o 
 -13  13  11     1403.22     1393.02    107.57 o 
 -11  13  11      190.77      140.98     58.82 o 
  -9  13  11      117.42      123.59     61.59 o 
  -7  13  11      953.74      819.05     94.51 o 
  -5  13  11      112.88       73.80     53.28 o 
  -3  13  11      553.97      475.93    181.54 o 
  -1  13  11        4.68       48.90     51.42 o 
   1  13  11     1094.16     1016.23    105.90 o 
   3  13  11     1665.14     1440.65     91.28 o 
   5  13  11        3.30       25.90     48.22 o 
   7  13  11      533.11      463.31     80.99 o 
   9  13  11      141.39       40.25     61.38 o 
  11  13  11        5.80       22.20     60.45 o 
  13  13  11        8.44       15.51     63.69 o 
 -14  14  11      926.50     1025.72    104.00 o 
 -12  14  11       29.51       41.14     53.83 o 
 -10  14  11      925.05     1095.16    106.57 o 
  -8  14  11     1470.40     1510.88    120.88 o 
  -6  14  11      605.70      564.95     85.94 o 
  -4  14  11        9.28       32.96     56.52 o 
  -2  14  11     1411.87     1420.74    121.23 o 
   0  14  11     1032.57     1281.00    116.29 o 
   2  14  11      654.21      671.64     96.80 o 
   4  14  11       24.65       47.01     87.53 o 
   6  14  11      815.02      967.05    104.49 o 
   8  14  11      416.84      416.74    211.52 o 
  10  14  11       10.70        5.56     68.89 o 
 -11  15  11     2191.70     2254.66    143.14 o 
  -9  15  11      141.32      112.81     64.85 o 
  -7  15  11      603.94      544.17     86.73 o 
  -5  15  11     1487.35     1147.00    113.31 o 
  -3  15  11     2144.60     2060.77    187.21 o 
  -1  15  11       43.84       34.75     47.49 o 
   1  15  11      575.06      520.16     91.69 o 
   3  15  11     1673.43     1518.59    133.86 o 
   5  15  11      251.40      290.13    119.94 o 
   7  15  11       17.41       10.29     56.86 o 
  -4  16  11      203.17      193.79     73.92 o 
  -2  16  11        3.99       59.70     64.14 o 
   0  16  11      279.36      420.33     71.98 o 
 -26   0  12      785.86      949.83    176.67 o 
 -24   0  12     1460.51     1329.11    183.16 o 
 -22   0  12     1888.86     1703.53    191.26 o 
 -20   0  12      130.17       85.91     85.91 o 
 -18   0  12     8107.06     8366.89    329.04 o 
 -16   0  12     8909.01     8590.57    320.93 o 
 -14   0  12     2966.80     3173.65    186.40 o 
 -12   0  12        8.22       42.01     26.69 o 
 -10   0  12      213.42      247.30     29.54 o 
  -8   0  12    23834.72    22557.75    245.79 o 
  -6   0  12    13132.58    12767.37    162.10 o 
  -4   0  12       12.36       74.65     18.09 o 
  -2   0  12    30537.35    27697.53    265.77 o 
   0   0  12      313.03      497.38     44.26 o 
   2   0  12    30226.01    28793.39    392.07 o 
   4   0  12    13383.08    13008.98    222.81 o 
   6   0  12     4145.64     3644.29    113.93 o 
   8   0  12     2891.57     2748.14    104.64 o 
  10   0  12     2324.88     2236.69    171.81 o 
  12   0  12    17352.80    16618.63    300.82 o 
  14   0  12     4184.19     4450.89    220.44 o 
  16   0  12       40.97       77.80     63.21 o 
  18   0  12      589.27      615.93    113.46 o 
  20   0  12      887.90      985.48    134.53 o 
 -27   1  12      854.91      753.36    127.24 o 
 -25   1  12       26.36       82.49     76.76 o 
 -23   1  12       18.07      141.89     83.47 o 
 -21   1  12      158.73      262.50     71.03 o 
 -19   1  12      645.05      487.62     79.60 o 
 -17   1  12     1871.03     2002.49    222.87 o 
 -15   1  12     1273.22     1160.82     67.00 o 
 -13   1  12     2919.55     2813.49     89.41 o 
 -11   1  12     2589.23     2677.33     98.73 o 
  -9   1  12      836.99      842.92     35.65 o 
  -7   1  12    11531.58    11645.74    111.28 o 
  -5   1  12     1022.57     1111.54     31.69 o 
  -3   1  12     1283.25     1417.51     33.71 o 
  -1   1  12      366.03      336.03     18.29 o 
   1   1  12      473.97      521.59     26.89 o 
   3   1  12     2151.78     2185.71     50.59 o 
   5   1  12     2137.54     2177.51     60.97 o 
   7   1  12     2859.33     2841.46     73.16 o 
   9   1  12     6724.74     6467.52    116.73 o 
  11   1  12      953.05     1049.84     64.48 o 
  13   1  12       10.84       17.83     29.80 o 
  15   1  12        0.71       58.13     49.72 o 
  17   1  12        2.08       12.92     42.36 o 
  19   1  12        0.51       48.55     48.70 o 
  21   1  12       52.59       -3.24     72.94 o 
 -26   2  12      477.81      356.70     98.49 o 
 -24   2  12     1027.74     1146.96    124.26 o 
 -22   2  12      474.63      482.67    112.65 o 
 -20   2  12      110.92       84.46     68.08 o 
 -18   2  12     5969.46     6262.73    193.38 o 
 -16   2  12     4078.38     4204.25    120.44 o 
 -14   2  12     3268.23     3036.06     97.55 o 
 -12   2  12     6748.05     6862.25    143.18 o 
 -10   2  12    14389.71    14088.02    164.48 o 
  -8   2  12     7297.45     7323.90     97.96 o 
  -6   2  12     5103.92     5003.26     77.30 o 
  -4   2  12      530.81      483.08     26.73 o 
  -2   2  12    22466.84    22832.74    189.98 o 
   0   2  12     3842.75     3680.78     59.58 o 
   2   2  12      288.40      333.70     23.60 o 
   4   2  12     3771.35     3863.06     67.57 o 
   6   2  12     2602.01     2324.43     87.23 o 
   8   2  12     1156.78     1119.70     62.06 o 
  10   2  12     2414.43     2222.42     89.83 o 
  12   2  12     1832.46     1997.73     88.11 o 
  14   2  12      159.93      277.83     48.63 o 
  16   2  12       24.54       47.51     36.08 o 
  18   2  12        2.30       55.92     48.14 o 
  20   2  12      128.21       74.56     82.66 o 
  22   2  12       26.14      -16.21     79.42 o 
 -27   3  12      529.53      539.07    111.64 o 
 -25   3  12      106.97       31.90    159.65 o 
 -23   3  12     1571.65     1640.92    134.88 o 
 -21   3  12     4411.90     4729.02    192.92 o 
 -19   3  12     3112.55     3156.18    113.37 o 
 -17   3  12       81.78       85.45     34.91 o 
 -15   3  12     1840.30     1792.95     81.08 o 
 -13   3  12     8638.97     8417.56    157.56 o 
 -11   3  12     3642.69     3242.90     94.41 o 
  -9   3  12       57.76      103.74     20.90 o 
  -7   3  12    16349.76    15633.64    162.53 o 
  -5   3  12    23731.93    22351.55    193.18 o 
  -3   3  12    13064.69    12655.79    132.05 o 
  -1   3  12     1349.93     1436.95     78.36 o 
   1   3  12    10028.70     9247.51    158.15 o 
   3   3  12     9406.83     8422.52    158.29 o 
   5   3  12     2241.34     2271.14     78.16 o 
   7   3  12      535.69      464.65     44.60 o 
   9   3  12     2935.80     3029.42     99.28 o 
  11   3  12     1097.77     1210.64    121.07 o 
  13   3  12        0.94       26.35     33.99 o 
  15   3  12       48.54       68.47     37.71 o 
  17   3  12      178.08      201.35     68.89 o 
  19   3  12      264.52      374.61     76.71 o 
  21   3  12       10.27       16.21     76.18 o 
 -26   4  12       73.64      181.74     85.10 o 
 -24   4  12        4.74      -51.82     83.47 o 
 -22   4  12       13.03       77.80     66.46 o 
 -20   4  12     1152.79     1084.87     86.60 o 
 -18   4  12      558.72      378.96     51.13 o 
 -16   4  12      481.22      515.85     52.84 o 
 -14   4  12     3946.10     3582.20    107.25 o 
 -12   4  12       37.44       47.78     30.12 o 
 -10   4  12     2012.76     2050.07     60.45 o 
  -8   4  12       13.96        6.08     15.91 o 
  -6   4  12      607.08      569.73     31.05 o 
  -4   4  12      421.99      420.23     27.31 o 
  -2   4  12     2181.42     2269.61     80.60 o 
   0   4  12      699.23      552.55     35.89 o 
   2   4  12      315.90      330.82     30.73 o 
   4   4  12     1981.82     2207.21     77.97 o 
   6   4  12      470.14      537.33     65.52 o 
   8   4  12        1.72      -18.17     25.37 o 
  10   4  12      115.93       71.47     34.51 o 
  12   4  12     1030.05      983.62     69.59 o 
  14   4  12        8.23        7.94     47.79 o 
  16   4  12      129.60      155.91     57.87 o 
  18   4  12       94.51       27.49     55.15 o 
  20   4  12        3.73      -16.70     56.02 o 
  22   4  12        7.98       72.94     84.28 o 
 -25   5  12     1033.17     1287.30    191.26 o 
 -23   5  12      156.24      199.91     52.80 o 
 -21   5  12     2485.25     2578.37    130.37 o 
 -19   5  12     4886.15     4527.60    136.81 o 
 -17   5  12      276.60      284.31     74.65 o 
 -15   5  12      310.05      252.31     43.51 o 
 -13   5  12     4518.70     4281.72    117.20 o 
 -11   5  12        8.96       16.87     25.50 o 
  -9   5  12     1826.82     1959.91     60.58 o 
  -7   5  12     9777.80     9215.87    128.82 o 
  -5   5  12    28822.62    28951.92    241.54 o 
  -3   5  12     8423.58     8501.74    162.60 o 
  -1   5  12     4194.52     4352.97     91.01 o 
   1   5  12    10703.51    10162.73    145.95 o 
   3   5  12     5507.65     5019.11    118.53 o 
   5   5  12       16.64       22.83     24.85 o 
   7   5  12     1987.35     2130.32     85.31 o 
   9   5  12     4866.19     5177.59    134.14 o 
  11   5  12     2708.00     2658.45    102.48 o 
  13   5  12       24.44       57.29     35.59 o 
  15   5  12      350.76      178.32    105.36 o 
  17   5  12      178.68      385.24     77.84 o 
  19   5  12       16.78       40.64     61.38 o 
  21   5  12       39.26       94.55     68.05 o 
 -24   6  12      981.15     1012.43     88.05 o 
 -22   6  12       61.20       65.09     45.57 o 
 -20   6  12       58.26       82.72     50.82 o 
 -18   6  12     1749.65     1882.28    118.54 o 
 -16   6  12     3812.42     3725.25    118.06 o 
 -14   6  12     5043.28     4850.59    138.91 o 
 -12   6  12      993.23      949.02     64.01 o 
 -10   6  12     1373.35     1317.19     68.04 o 
  -8   6  12     1294.74     1177.71     62.98 o 
  -6   6  12      539.70      662.18     45.15 o 
  -4   6  12     1784.29     1704.31     58.67 o 
  -2   6  12      246.23      156.60     24.83 o 
   0   6  12     1614.14     1547.89     59.56 o 
   2   6  12     1368.49     1454.27     73.44 o 
   4   6  12     1003.32      749.11     66.03 o 
   6   6  12     6331.08     6542.77    167.87 o 
   8   6  12       22.37       44.80     31.00 o 
  10   6  12     2643.01     2533.05     99.80 o 
  12   6  12     1335.98     1295.37     81.49 o 
  14   6  12     1164.89     1142.83    163.71 o 
  16   6  12      660.27      533.77    180.73 o 
  18   6  12       22.32       -1.19     54.52 o 
  20   6  12      104.57       31.50     62.98 o 
 -23   7  12      148.71      207.82     56.68 o 
 -21   7  12     1227.71     1273.16     88.21 o 
 -19   7  12      119.32      118.55     73.68 o 
 -17   7  12       22.19       12.35     35.97 o 
 -15   7  12       85.38       77.24     50.94 o 
 -13   7  12    12953.98    11990.12    208.71 o 
 -11   7  12    12831.70    13026.97    213.22 o 
  -9   7  12      724.72      557.06     50.71 o 
  -7   7  12      229.37      327.07     54.12 o 
  -5   7  12     2410.13     2579.45    118.97 o 
  -3   7  12     1382.23     1570.16     69.02 o 
  -1   7  12     2177.64     2154.00     71.20 o 
   1   7  12       74.91       42.81     23.77 o 
   3   7  12      765.61     1038.40    103.67 o 
   5   7  12      526.58      517.48     53.47 o 
   7   7  12       97.57      194.06     60.85 o 
   9   7  12       13.46        3.38     37.09 o 
  11   7  12      312.42      324.49     66.58 o 
  13   7  12        0.83       58.71     50.63 o 
  15   7  12      205.13       85.21     57.27 o 
  17   7  12      108.34       94.55     65.89 o 
  19   7  12       38.48       -9.73     61.89 o 
 -24   8  12     1859.19     1452.67    101.91 o 
 -22   8  12      409.74      318.34     61.29 o 
 -20   8  12      348.93      432.05     62.91 o 
 -18   8  12     5280.69     5251.75    150.61 o 
 -16   8  12     5859.49     5995.07    155.58 o 
 -14   8  12      922.56     1013.16     70.97 o 
 -12   8  12     6582.87     6478.06    152.43 o 
 -10   8  12    12962.58    12843.00    263.30 o 
  -8   8  12    18170.57    19036.66    331.66 o 
  -6   8  12     2091.07     2008.96    149.93 o 
  -4   8  12     1745.21     1781.34     82.52 o 
  -2   8  12     7357.84     7868.42    156.31 o 
   0   8  12     7068.68     7079.84    133.11 o 
   2   8  12     1834.44     1900.12     93.33 o 
   4   8  12     2431.36     2293.24    186.89 o 
   6   8  12     5907.81     5741.81    183.17 o 
   8   8  12      596.65      609.24     90.50 o 
  10   8  12      193.40       85.40     48.10 o 
  12   8  12        4.18        1.37     43.76 o 
  14   8  12      303.50      287.00     73.24 o 
  16   8  12        5.75        9.76     56.76 o 
  18   8  12       87.28       77.05    153.17 o 
 -23   9  12       51.60       55.69     49.58 o 
 -21   9  12      762.24      718.21     75.16 o 
 -19   9  12     1112.27     1074.55     82.49 o 
 -17   9  12     1128.72     1065.69     77.19 o 
 -15   9  12     2560.78     2240.39    104.98 o 
 -13   9  12       13.99       78.12     46.41 o 
 -11   9  12     1528.66     1409.91     96.44 o 
  -9   9  12     1410.45     1579.59    235.84 o 
  -7   9  12      202.26      153.09     48.62 o 
  -5   9  12     4187.01     3782.85    147.37 o 
  -3   9  12     6161.76     6228.74    139.96 o 
  -1   9  12     2899.44     2604.50     94.34 o 
   1   9  12     4389.32     4137.74    146.63 o 
   3   9  12      206.51      215.60     43.31 o 
   5   9  12       31.34       37.12     33.21 o 
   7   9  12       26.57       57.10     37.60 o 
   9   9  12       19.27      -18.87     39.92 o 
  11   9  12      250.32      197.43     64.75 o 
  13   9  12        4.04        2.37     47.77 o 
  15   9  12      269.35      334.20     77.91 o 
  17   9  12      109.70       74.08     68.13 o 
 -20  10  12        0.04       32.84     50.71 o 
 -18  10  12     1114.13     1166.04     85.35 o 
 -16  10  12     1779.07     1895.94    178.29 o 
 -14  10  12      551.47      515.32     70.51 o 
 -12  10  12      161.70      139.79    164.52 o 
 -10  10  12     3017.48     3205.37    137.31 o 
  -8  10  12     4040.61     4750.14    168.29 o 
  -6  10  12      278.84      342.81     89.15 o 
  -4  10  12     4857.63     4949.94    174.56 o 
  -2  10  12     6114.75     6562.47    134.06 o 
   0  10  12     1041.99     1288.51    100.46 o 
   2  10  12      902.12      807.70     65.65 o 
   4  10  12     1409.71     1503.89    103.94 o 
   6  10  12      475.04      508.27     75.70 o 
   8  10  12      592.47      622.24     84.84 o 
  10  10  12      216.35      201.26     68.08 o 
  12  10  12      226.88      270.38     70.37 o 
  14  10  12      785.49      898.38    179.11 o 
  16  10  12        8.50      144.66     69.33 o 
 -19  11  12      921.54     1092.28    102.36 o 
 -17  11  12       65.02      -20.26     74.56 o 
 -15  11  12     1642.74     1665.43    119.13 o 
 -13  11  12     3613.57     3469.47    147.86 o 
 -11  11  12     1317.27     1438.39    105.97 o 
  -9  11  12      845.05      808.29    104.55 o 
  -7  11  12     9848.60     9247.46    246.22 o 
  -5  11  12     6793.17     6662.70    208.25 o 
  -3  11  12     2420.17     2565.65    137.18 o 
  -1  11  12      579.50      611.28     83.04 o 
   1  11  12     1497.57     1547.78     85.67 o 
   3  11  12     2085.43     1931.52    274.74 o 
   5  11  12      721.78      562.15     76.71 o 
   7  11  12      696.73      795.54    105.36 o 
   9  11  12     1549.87     1445.15    119.02 o 
  11  11  12      763.98      673.01     96.43 o 
  13  11  12        0.09      -35.38     65.64 o 
  15  11  12        0.59       -8.38     60.71 o 
 -18  12  12      495.56      628.40     84.09 o 
 -16  12  12       28.68      -59.42     77.80 o 
 -14  12  12       68.36       49.47    123.19 o 
 -12  12  12       18.44       37.84     49.06 o 
 -10  12  12      744.60      642.63     86.25 o 
  -8  12  12        0.88      -28.48     57.54 o 
  -6  12  12        0.48       -6.14     50.99 o 
  -4  12  12      213.74      269.60     69.16 o 
  -2  12  12       66.64      135.68     53.98 o 
   0  12  12     1207.70     1231.18    140.20 o 
   2  12  12       20.40       60.55     38.40 o 
   4  12  12       55.26       99.67     51.79 o 
   6  12  12       55.08       88.17     59.97 o 
   8  12  12       86.44        7.13    122.38 o 
  10  12  12      203.00      131.05     65.00 o 
  12  12  12       18.87      -60.78     52.72 o 
  14  12  12       12.06      -25.24     60.67 o 
 -15  13  12     1110.29     1240.97    123.19 o 
 -13  13  12     1463.33     1509.99    232.59 o 
 -11  13  12     3225.37     3311.05    247.99 o 
  -9  13  12       16.26       -2.01     49.85 o 
  -7  13  12     3431.18     3639.24    175.86 o 
  -5  13  12     3987.64     4664.95    186.18 o 
  -3  13  12      286.15      509.96     84.81 o 
  -1  13  12     1018.60      917.94    271.49 o 
   1  13  12     3030.27     3169.77    213.95 o 
   3  13  12     1130.41     1046.18     83.38 o 
   5  13  12        7.69       24.81     49.76 o 
   7  13  12     1040.56      984.18    107.08 o 
   9  13  12     1341.58     1117.72    116.80 o 
  11  13  12      450.76      514.45    142.64 o 
 -12  14  12       20.02       84.44     67.27 o 
 -10  14  12      492.15      356.62     80.13 o 
  -8  14  12     1259.95     1359.28    117.27 o 
  -6  14  12      122.16      269.17     71.57 o 
  -4  14  12      914.06      768.38     99.69 o 
  -2  14  12     2809.17     2752.74    158.36 o 
   0  14  12      407.43      410.84     82.43 o 
   2  14  12       64.98       93.46     64.06 o 
   4  14  12      312.87      329.15    109.41 o 
   6  14  12      139.60      102.11     63.56 o 
   8  14  12       44.12       25.29     59.77 o 
  -9  15  12       24.23       54.35     58.78 o 
  -7  15  12      293.06      288.82     80.65 o 
  -5  15  12      694.01      783.97    106.98 o 
  -3  15  12      189.47      224.42     72.72 o 
  -1  15  12       10.36       -3.31     48.92 o 
   1  15  12      197.01      322.06     85.33 o 
   3  15  12        4.53      113.07     65.54 o 
   5  15  12       38.25       46.14     88.34 o 
 -27   1  13      525.08      509.97    192.88 o 
 -25   1  13       40.97      112.60     75.54 o 
 -23   1  13      924.18     1116.79    116.29 o 
 -21   1  13     3296.69     2840.14    158.59 o 
 -19   1  13       90.95      132.82     61.60 o 
 -17   1  13        0.59        3.26     59.97 o 
 -15   1  13    35534.90    34780.30    391.40 o 
 -13   1  13    27421.09    26557.95    313.09 o 
 -11   1  13     4147.58     4350.55     89.10 o 
  -9   1  13      336.58      388.76     27.48 o 
  -7   1  13    18114.15    17438.34    147.26 o 
  -5   1  13    23749.01    22728.59    171.14 o 
  -3   1  13       35.41       61.18     12.54 o 
  -1   1  13    15916.40    15558.66    156.57 o 
   1   1  13    16799.47    16692.28    213.89 o 
   3   1  13     4502.46     4365.86    124.72 o 
   5   1  13      800.42      860.00     43.66 o 
   7   1  13     1172.37     1194.12     52.78 o 
   9   1  13     1544.54     1734.71     77.35 o 
  11   1  13     1432.51     1536.42     79.40 o 
  13   1  13      341.74      301.71     49.19 o 
  15   1  13       27.70      119.98     50.39 o 
  17   1  13       29.51       24.74     45.46 o 
  19   1  13       25.86      120.75     57.31 o 
  21   1  13       50.64       37.28     82.66 o 
 -26   2  13       41.36      170.01     85.29 o 
 -24   2  13      914.48      998.27    162.90 o 
 -22   2  13     1075.91      974.77    111.53 o 
 -20   2  13       47.41      -14.22     87.53 o 
 -18   2  13     1697.24     1539.67     85.35 o 
 -16   2  13     2391.55     2541.22     95.87 o 
 -14   2  13     1225.74     1096.62     66.04 o 
 -12   2  13    11014.23    10945.06    151.13 o 
 -10   2  13     2842.07     2639.32     76.50 o 
  -8   2  13     7834.19     7329.15    100.80 o 
  -6   2  13       72.94       76.83     16.78 o 
  -4   2  13     3254.73     3217.61     62.38 o 
  -2   2  13    40106.76    38588.83    284.68 o 
   0   2  13    12809.50    12822.57    190.20 o 
   2   2  13     1923.56     1931.42     63.63 o 
   4   2  13     6373.63     5991.54    104.11 o 
   6   2  13      903.46      767.50     53.58 o 
   8   2  13      226.16      208.27     38.35 o 
  10   2  13      453.75      358.13     46.31 o 
  12   2  13     1337.24     1362.85     78.43 o 
  14   2  13      615.61      674.13     63.82 o 
  16   2  13        0.41      -55.38     36.92 o 
  18   2  13       19.66      -11.42     47.97 o 
  20   2  13        0.17       95.63     79.42 o 
 -25   3  13       15.14      -35.40     69.28 o 
 -23   3  13       92.03      202.26     75.00 o 
 -21   3  13     1058.67     1108.57    111.21 o 
 -19   3  13     1227.16     1258.37     80.63 o 
 -17   3  13        6.00       24.87     32.42 o 
 -15   3  13     6214.69     6397.57    146.61 o 
 -13   3  13     8573.90     8279.06    159.29 o 
 -11   3  13      727.57      715.42    111.31 o 
  -9   3  13     3678.30     3358.04     75.84 o 
  -7   3  13      654.06      603.24     36.93 o 
  -5   3  13      684.41      562.78     31.10 o 
  -3   3  13      206.05      190.98     22.50 o 
  -1   3  13     2752.11     2895.34     60.46 o 
   1   3  13     7318.99     7335.72    115.95 o 
   3   3  13       10.69       33.46     19.65 o 
   5   3  13      473.18      457.88     44.25 o 
   7   3  13      127.07      217.17     38.00 o 
   9   3  13       18.93       -7.57     27.63 o 
  11   3  13      104.32      142.04     40.84 o 
  13   3  13       35.36       65.84     37.52 o 
  15   3  13       46.06       32.47     37.75 o 
  17   3  13      279.03      225.30     65.72 o 
  19   3  13       66.38       95.63     84.28 o 
  21   3  13       42.12      -40.52     74.56 o 
 -26   4  13     1603.35     1671.81    152.75 o 
 -24   4  13     1490.10     1535.63    138.93 o 
 -22   4  13      356.16      378.40     89.96 o 
 -20   4  13      833.45      701.14     68.53 o 
 -18   4  13     2341.78     2496.36    102.22 o 
 -16   4  13      340.20      358.64     49.57 o 
 -14   4  13     1489.55     1435.41     74.78 o 
 -12   4  13     4651.73     4497.57    258.18 o 
 -10   4  13    10822.68    10791.52    157.16 o 
  -8   4  13     9887.32     9446.30    142.71 o 
  -6   4  13     5176.81     5483.11     90.09 o 
  -4   4  13     9467.18     9126.81    116.03 o 
  -2   4  13     8695.22     8384.06    126.41 o 
   0   4  13      306.79      223.49     42.29 o 
   2   4  13     4329.17     4211.83     91.00 o 
   4   4  13     3376.39     3415.81    100.34 o 
   6   4  13     6322.56     6534.88    143.61 o 
   8   4  13       89.80       12.76     28.59 o 
  10   4  13      523.69      544.98     56.74 o 
  12   4  13     2638.98     2433.86    100.75 o 
  14   4  13      292.36      296.58     52.46 o 
  16   4  13      291.08      250.56     66.21 o 
  18   4  13      403.91      492.03     85.14 o 
  20   4  13      167.81      155.52     70.62 o 
 -25   5  13      221.23      407.89     99.91 o 
 -23   5  13      978.28     1019.24     86.94 o 
 -21   5  13      797.13      693.98     70.99 o 
 -19   5  13        0.40      -33.93     34.83 o 
 -17   5  13      120.07      167.45     42.67 o 
 -15   5  13     2487.03     2243.95     92.70 o 
 -13   5  13     2621.27     2503.06     93.14 o 
 -11   5  13     6618.64     6144.23    136.51 o 
  -9   5  13        1.18       42.79     20.32 o 
  -7   5  13      126.85       91.05     20.90 o 
  -5   5  13      187.28      141.05     25.99 o 
  -3   5  13      501.60      603.59     40.29 o 
  -1   5  13     1812.11     1526.20     67.52 o 
   1   5  13      180.43      186.41     27.53 o 
   3   5  13      124.83       89.42     30.38 o 
   5   5  13       33.83      -22.32     25.37 o 
   7   5  13      396.25      295.40     44.93 o 
   9   5  13       52.53       69.56     34.11 o 
  11   5  13        7.77        9.89     33.97 o 
  13   5  13        0.24       31.93     36.86 o 
  15   5  13      210.89      173.37     64.38 o 
  17   5  13       18.58       65.10     96.44 o 
  19   5  13       77.39      155.33    124.81 o 
 -24   6  13      839.24     1014.44     90.84 o 
 -22   6  13      154.37      119.99     68.76 o 
 -20   6  13      205.30      138.45     48.40 o 
 -18   6  13     1014.18     1091.76    100.26 o 
 -16   6  13      744.42      995.60     97.13 o 
 -14   6  13     1021.68      958.76     75.07 o 
 -12   6  13     1602.63     2049.90    123.66 o 
 -10   6  13    16424.61    16385.69    238.13 o 
  -8   6  13     2800.20     2734.43     91.87 o 
  -6   6  13      294.75      351.43     39.31 o 
  -4   6  13     4531.72     4762.75    100.31 o 
  -2   6  13     2627.90     2644.51     75.90 o 
   0   6  13        3.08        2.04     20.34 o 
   2   6  13     1613.90     1599.75     64.75 o 
   4   6  13     3777.70     3702.33    118.12 o 
   6   6  13     4821.59     5203.90    135.63 o 
   8   6  13      616.30      764.26     62.12 o 
  10   6  13      562.99      453.63     74.17 o 
  12   6  13      454.07      459.02     58.46 o 
  14   6  13       30.44       83.38     55.69 o 
  16   6  13       61.87       63.32     60.35 o 
  18   6  13      148.28      258.42    115.89 o 
  20   6  13       50.09       72.02     69.67 o 
 -23   7  13      708.12      698.44     77.14 o 
 -21   7  13     2763.40     2965.40    124.70 o 
 -19   7  13     1596.34     1602.89    106.17 o 
 -17   7  13      517.77      388.78     55.45 o 
 -15   7  13    10141.82     8871.23    212.47 o 
 -13   7  13     7400.82     6603.56    154.50 o 
 -11   7  13     5524.43     5448.83    136.83 o 
  -9   7  13      409.80      342.39     56.12 o 
  -7   7  13     2562.54     2417.62    110.24 o 
  -5   7  13     6758.68     7571.11    147.20 o 
  -3   7  13     1597.72     1809.51     67.56 o 
  -1   7  13    10082.27    10127.54    161.66 o 
   1   7  13    12534.30    12572.91    181.53 o 
   3   7  13      432.58      462.42     51.47 o 
   5   7  13      185.20      163.74     40.34 o 
   7   7  13     1328.00     1329.19     78.19 o 
   9   7  13      461.75      517.95     57.70 o 
  11   7  13       34.36      -25.27     31.16 o 
  13   7  13       34.93       -2.97     85.10 o 
  15   7  13      435.98      391.72    103.74 o 
  17   7  13      122.01      115.52     66.21 o 
  19   7  13       53.55       72.66     63.56 o 
 -22   8  13       70.33       55.65     49.92 o 
 -20   8  13      115.81       73.78     46.46 o 
 -18   8  13      260.58      236.94     52.65 o 
 -16   8  13      247.46      292.43     63.58 o 
 -14   8  13       73.80       61.01     36.72 o 
 -12   8  13       63.56       96.42     67.27 o 
 -10   8  13      301.62      239.58     57.91 o 
  -8   8  13     2095.68     1787.99    169.38 o 
  -6   8  13     4431.47     4446.33    218.01 o 
  -4   8  13     1671.91     1515.23     79.91 o 
  -2   8  13     1533.53     1185.59     76.52 o 
   0   8  13      358.44      248.68     37.54 o 
   2   8  13       58.61      132.20     57.08 o 
   4   8  13      373.05      592.96     58.79 o 
   6   8  13      273.55      111.59     39.58 o 
   8   8  13       37.89       61.84     34.74 o 
  10   8  13       42.12        5.16     43.15 o 
  12   8  13      576.77      568.95     85.75 o 
  14   8  13       48.76       30.37     51.39 o 
  16   8  13       33.41       -3.85     68.08 o 
  18   8  13        0.62      -35.87     55.45 o 
 -21   9  13      883.04      855.59     80.59 o 
 -19   9  13      736.23      675.11     96.09 o 
 -17   9  13      549.38      378.87     57.99 o 
 -15   9  13     2890.72     3161.03    137.98 o 
 -13   9  13     4370.93     5297.89    253.66 o 
 -11   9  13     1961.28     2339.27    116.70 o 
  -9   9  13     5275.77     5339.27    172.51 o 
  -7   9  13     7258.79     7561.83    210.13 o 
  -5   9  13     1427.94     1435.00     99.09 o 
  -3   9  13      354.78      403.93     54.33 o 
  -1   9  13     2229.85     2537.73     96.59 o 
   1   9  13     1390.20     1501.57     80.83 o 
   3   9  13      861.85      896.44     68.15 o 
   5   9  13      108.82       84.26     39.74 o 
   7   9  13     1155.87     1282.25     82.83 o 
   9   9  13     2174.46     2516.00    139.39 o 
  11   9  13        2.84       -9.17     43.97 o 
  13   9  13       23.14      -68.51     45.67 o 
  15   9  13      260.95      297.10     78.15 o 
  17   9  13      218.54      269.95     87.16 o 
 -20  10  13      147.08      168.37     64.83 o 
 -18  10  13      594.20      588.81     80.19 o 
 -16  10  13      829.58      717.65     83.26 o 
 -14  10  13       86.39       68.38     48.29 o 
 -12  10  13     1530.18     1577.25    215.57 o 
 -10  10  13     1771.71     1860.93    115.33 o 
  -8  10  13     1623.52     1557.79    107.57 o 
  -6  10  13     3349.54     3186.93    143.42 o 
  -4  10  13     2997.80     3299.58    147.37 o 
  -2  10  13     5576.16     5178.24    123.09 o 
   0  10  13     1636.71     1397.62     79.82 o 
   2  10  13      385.09      383.64     75.38 o 
   4  10  13      240.23      150.83     55.11 o 
   6  10  13      484.36      312.49     54.26 o 
   8  10  13       91.48       66.53     50.91 o 
  10  10  13       42.41      -10.54     46.16 o 
  12  10  13      993.66      897.45    233.40 o 
  14  10  13      689.02      561.92     94.12 o 
  16  10  13       89.39      101.91     68.51 o 
 -19  11  13      614.18      640.71    115.08 o 
 -17  11  13       41.77      107.17    109.41 o 
 -15  11  13       36.93       10.24     45.95 o 
 -13  11  13     1187.92     1394.14    135.34 o 
 -11  11  13      354.84      396.05     72.61 o 
  -9  11  13      115.40      224.49     61.89 o 
  -7  11  13     1470.44     1678.02    119.13 o 
  -5  11  13     1545.62     1916.84    264.20 o 
  -3  11  13       26.96       97.24     56.72 o 
  -1  11  13        1.47      -65.26     43.51 o 
   1  11  13      741.35      946.14     73.60 o 
   3  11  13     1941.77     1983.07     98.85 o 
   5  11  13      278.84      218.64     62.98 o 
   7  11  13      131.24      128.11     56.82 o 
   9  11  13      427.15      415.47     79.06 o 
  11  11  13       32.83       38.35     60.78 o 
  13  11  13        0.52       91.38     63.60 o 
 -16  12  13     4007.39     4490.22    190.45 o 
 -14  12  13       88.87       54.84     70.51 o 
 -12  12  13     2898.79     2703.46    143.26 o 
 -10  12  13     2364.11     2481.73    138.97 o 
  -8  12  13     1327.27     1478.12    128.86 o 
  -6  12  13        6.58       12.91     49.84 o 
  -4  12  13     1257.26     1395.25    139.39 o 
  -2  12  13     3988.24     4079.33    174.65 o 
   0  12  13     3099.87     3087.96    156.07 o 
   2  12  13     1665.72     1388.70     89.36 o 
   4  12  13     4066.89     3971.61    239.04 o 
   6  12  13      837.63      949.81     98.52 o 
   8  12  13       15.34       13.56     52.84 o 
  10  12  13        1.32       -0.90     49.24 o 
  12  12  13      156.34      216.83     75.23 o 
 -15  13  13      235.12      162.13     67.61 o 
 -13  13  13      303.96      299.14     71.03 o 
 -11  13  13        1.57       68.55     95.63 o 
  -9  13  13      508.48      443.60     80.80 o 
  -7  13  13      532.79      407.62    106.98 o 
  -5  13  13       16.33       13.78     55.01 o 
  -3  13  13      241.00      119.43     85.10 o 
  -1  13  13      493.93      458.50     71.39 o 
   1  13  13       66.15       40.08     56.03 o 
   3  13  13      194.40      194.85     58.53 o 
   5  13  13      285.89      238.58     68.00 o 
   7  13  13      491.24      390.22     79.43 o 
   9  13  13      106.36       44.71     59.30 o 
 -12  14  13      356.10      484.75     86.39 o 
 -10  14  13     1784.32     2032.41    138.33 o 
  -8  14  13      928.98      829.12    103.61 o 
  -6  14  13       48.37        9.60     59.97 o 
  -4  14  13      660.19      682.45     99.53 o 
  -2  14  13       61.56      158.05     66.98 o 
   0  14  13      133.25      117.21     72.94 o 
   2  14  13       46.40      123.41     67.04 o 
   4  14  13     1094.96     1276.19    126.01 o 
   6  14  13      631.78      641.51     95.99 o 
  -7  15  13     1025.92      904.57    110.24 o 
  -5  15  13      482.39      529.22     92.84 o 
  -3  15  13       14.77      -12.27     61.12 o 
  -1  15  13      367.63      244.13     81.22 o 
   1  15  13      623.31      451.25    129.67 o 
 -26   0  14     1869.49     1513.89    205.85 o 
 -24   0  14      261.68      209.09    129.67 o 
 -22   0  14       25.33      -98.87     82.66 o 
 -20   0  14     1885.12     1778.09    184.78 o 
 -18   0  14     6654.59     6656.88    299.86 o 
 -16   0  14    12123.57    10960.27    376.04 o 
 -14   0  14     5778.55     6243.56    265.82 o 
 -12   0  14    11608.32    11700.98    221.68 o 
 -10   0  14    21462.07    20560.50    317.51 o 
  -8   0  14     2873.49     2653.22     76.09 o 
  -6   0  14        5.03       38.00     22.37 o 
  -4   0  14    10651.38    10419.51    210.27 o 
  -2   0  14     2437.80     2137.72     86.39 o 
   0   0  14     2099.43     1758.87     89.96 o 
   2   0  14     4847.81     4516.12    128.75 o 
   4   0  14    16133.79    17025.21    278.68 o 
   6   0  14     1272.82     1325.41     78.46 o 
   8   0  14      940.65      935.77     71.08 o 
  10   0  14     2923.99     3215.79    188.02 o 
  12   0  14     1348.26     1494.44    141.02 o 
  14   0  14       79.03      124.81     69.70 o 
  16   0  14      868.30      884.99    128.05 o 
  18   0  14     1084.34     1304.79    153.98 o 
  20   0  14      379.54      372.80    106.98 o 
 -25   1  14       10.20       83.67     75.62 o 
 -23   1  14     1414.77     1442.81    135.24 o 
 -21   1  14      655.56      669.75     97.95 o 
 -19   1  14      482.34      610.43    144.26 o 
 -17   1  14       82.74       29.18     50.43 o 
 -15   1  14      677.23      558.87     73.81 o 
 -13   1  14     2853.00     2873.84     95.42 o 
 -11   1  14     2247.72     2376.17     63.22 o 
  -9   1  14      393.40      389.76     29.04 o 
  -7   1  14    13313.85    13284.53    134.58 o 
  -5   1  14     3284.65     3245.37     55.28 o 
  -3   1  14     4384.39     3844.26     68.39 o 
  -1   1  14     5415.43     4979.53     84.75 o 
   1   1  14      196.98      244.84     27.77 o 
   3   1  14       17.77       59.42     25.50 o 
   5   1  14      568.18      628.93     40.42 o 
   7   1  14      418.50      503.69     61.03 o 
   9   1  14      814.38      930.56     63.21 o 
  11   1  14        3.79       27.50     34.40 o 
  13   1  14      786.85      548.69     73.24 o 
  15   1  14      621.62      675.87     81.94 o 
  17   1  14      163.85      191.49     60.67 o 
  19   1  14       12.03       32.79     54.98 o 
  21   1  14       34.90      170.19     94.01 o 
 -26   2  14     1250.78     1195.03    148.31 o 
 -24   2  14      271.00      315.84     86.53 o 
 -22   2  14        1.45       91.73     59.47 o 
 -20   2  14     1479.11     1311.31    152.36 o 
 -18   2  14     2062.62     2243.45     99.94 o 
 -16   2  14     2829.08     2809.36    103.03 o 
 -14   2  14      160.04       87.00     36.33 o 
 -12   2  14     5004.49     4955.32    204.94 o 
 -10   2  14     5372.74     5424.59     91.84 o 
  -8   2  14     1703.62     1714.44     60.82 o 
  -6   2  14     2767.11     2709.79     60.23 o 
  -4   2  14    14435.85    14157.68    146.59 o 
  -2   2  14     2194.07     2244.68     54.06 o 
   0   2  14     2231.84     2324.99     55.36 o 
   2   2  14      270.10      209.64     27.03 o 
   4   2  14     3379.82     3326.57     97.60 o 
   6   2  14     1542.03     1830.68     77.26 o 
   8   2  14       86.89       51.24     37.21 o 
  10   2  14       95.17      129.63     38.58 o 
  12   2  14      327.60      319.97     50.38 o 
  14   2  14        6.60        9.72     35.53 o 
  16   2  14       69.65        3.41     48.63 o 
  18   2  14       25.61      -31.17    111.03 o 
  20   2  14        8.78       12.97     72.94 o 
 -25   3  14        9.44       77.08     77.20 o 
 -23   3  14     2164.20     2318.71    158.12 o 
 -21   3  14     1884.33     1634.10    220.44 o 
 -19   3  14        8.30       -2.18     35.63 o 
 -17   3  14     2244.76     2191.66    106.91 o 
 -15   3  14     2742.25     2658.24    108.49 o 
 -13   3  14     2254.96     2184.16     84.89 o 
 -11   3  14      219.16      217.12     30.67 o 
  -9   3  14     4393.90     4241.27     80.34 o 
  -7   3  14    15668.09    15472.67    161.47 o 
  -5   3  14     3012.88     2754.38     61.47 o 
  -3   3  14     3126.81     3006.34     75.59 o 
  -1   3  14    14501.74    13898.14    169.94 o 
   1   3  14     4227.48     4132.93     88.47 o 
   3   3  14      818.42      811.12     44.70 o 
   5   3  14      238.98      226.13     46.80 o 
   7   3  14     5409.84     5209.78    131.32 o 
   9   3  14     1478.38     1526.05    104.49 o 
  11   3  14      112.91      157.31     41.47 o 
  13   3  14      404.56      450.49     70.70 o 
  15   3  14      539.85      582.91     67.12 o 
  17   3  14     1067.28      889.63    104.55 o 
  19   3  14        1.83       34.04     77.80 o 
 -24   4  14        1.29        5.03     92.39 o 
 -22   4  14       66.63      154.84     71.77 o 
 -20   4  14        0.28       -3.23     39.02 o 
 -18   4  14      311.31      297.96     50.51 o 
 -16   4  14      740.93      756.97     63.38 o 
 -14   4  14        1.57       -7.22     31.63 o 
 -12   4  14      523.99      525.02     51.20 o 
 -10   4  14       22.84       30.51     21.95 o 
  -8   4  14    11252.76    11508.23    139.50 o 
  -6   4  14     1611.79     1410.72     48.15 o 
  -4   4  14        0.14       -2.54     18.23 o 
  -2   4  14     1162.26     1113.24     55.21 o 
   0   4  14      360.45      387.76     31.80 o 
   2   4  14     1620.31     1610.43     61.25 o 
   4   4  14     1088.81      978.98     58.96 o 
   6   4  14        6.94       24.24     29.51 o 
   8   4  14       74.52       45.03     33.32 o 
  10   4  14       85.32      100.68     38.71 o 
  12   4  14        4.73        8.52     35.05 o 
  14   4  14      235.09      149.10     47.08 o 
  16   4  14        0.56      -15.74     48.86 o 
  18   4  14       45.64      134.41     68.93 o 
  20   4  14        2.87     -109.41     72.94 o 
 -25   5  14      480.26      677.03    187.21 o 
 -23   5  14      557.30      567.80     74.38 o 
 -21   5  14     1330.87     1330.10     90.06 o 
 -19   5  14      841.59      716.58     68.11 o 
 -17   5  14      152.71      204.14     45.44 o 
 -15   5  14    11342.57    10916.77    204.45 o 
 -13   5  14     3571.49     3428.41    114.16 o 
 -11   5  14      595.66      477.86     49.94 o 
  -9   5  14    10106.32    10065.78    172.89 o 
  -7   5  14     9258.10     8799.30    152.07 o 
  -5   5  14     4217.06     4229.18     93.30 o 
  -3   5  14       57.10      111.32     24.85 o 
  -1   5  14     2334.40     2387.48     65.83 o 
   1   5  14    11922.92    12176.55    170.39 o 
   3   5  14     2027.40     2062.14     70.98 o 
   5   5  14      846.89     1000.54     65.72 o 
   7   5  14     4050.01     4273.07    133.44 o 
   9   5  14      947.85     1074.74     72.91 o 
  11   5  14        3.27       -0.75     39.94 o 
  13   5  14      174.49      164.12     47.86 o 
  15   5  14      201.87      243.08     69.46 o 
  17   5  14      643.89      653.23     95.79 o 
  19   5  14       24.15      -22.58     94.01 o 
 -24   6  14     1961.69     1913.64    136.91 o 
 -22   6  14      141.62      173.11     52.33 o 
 -20   6  14     2925.20     2600.59    160.63 o 
 -18   6  14     2041.19     2139.84    147.01 o 
 -16   6  14     2352.89     2603.47    103.08 o 
 -14   6  14       66.14       96.17     37.89 o 
 -12   6  14      389.64      405.45     70.62 o 
 -10   6  14    36066.87    35869.13    699.00 o 
  -8   6  14     5733.52     5691.98    198.56 o 
  -6   6  14      228.13      272.01     37.19 o 
  -4   6  14     3043.00     3029.74     82.99 o 
  -2   6  14     1150.06     1167.81     61.30 o 
   0   6  14       72.30       66.87     27.15 o 
   2   6  14     1051.42      979.04     59.89 o 
   4   6  14      674.39      394.88     50.45 o 
   6   6  14      442.92      407.61     50.73 o 
   8   6  14       67.35      -16.03     31.71 o 
  10   6  14      593.99      653.69     63.51 o 
  12   6  14      205.96      185.42     49.74 o 
  14   6  14      135.75      125.30     88.34 o 
  16   6  14      587.88      638.95    102.92 o 
  18   6  14      296.30      263.15     83.98 o 
 -23   7  14       94.39      132.16     56.47 o 
 -21   7  14      403.87      358.08     62.31 o 
 -19   7  14       15.68       -3.03     38.74 o 
 -17   7  14     2000.21     1844.39    148.96 o 
 -15   7  14     3107.28     3122.21    113.48 o 
 -13   7  14       10.58       -8.35     45.90 o 
 -11   7  14        0.28       95.39     45.90 o 
  -9   7  14      139.66      138.55     47.31 o 
  -7   7  14       10.84       31.24     41.38 o 
  -5   7  14      508.36      693.45     52.59 o 
  -3   7  14     1182.39     1111.33     65.34 o 
  -1   7  14     3256.88     3542.74     86.75 o 
   1   7  14     4690.48     4938.99    113.82 o 
   3   7  14      701.96      611.83     50.67 o 
   5   7  14       48.16       10.03     48.83 o 
   7   7  14        9.43       15.61     39.87 o 
   9   7  14      327.97      472.88     57.15 o 
  11   7  14       35.92        6.42     36.01 o 
  13   7  14       11.88       16.59     48.62 o 
  15   7  14      101.94       89.18     59.94 o 
  17   7  14      185.60      213.34     79.06 o 
 -22   8  14       51.06       -1.01     49.59 o 
 -20   8  14     1606.38     1503.02    150.25 o 
 -18   8  14     3779.61     3940.00    174.28 o 
 -16   8  14      788.52      911.77     77.75 o 
 -14   8  14       53.72       39.81     47.35 o 
 -12   8  14     1720.90     1751.20    134.53 o 
 -10   8  14    10366.80    10400.39    242.08 o 
  -8   8  14      112.96      162.94     64.83 o 
  -6   8  14     3353.56     3166.82    136.15 o 
  -4   8  14    12629.00    13182.79    211.89 o 
  -2   8  14     7054.76     7051.13    154.62 o 
   0   8  14     1698.67     1724.39     73.74 o 
   2   8  14     2781.56     2616.99     88.72 o 
   4   8  14     4674.61     4752.76    201.24 o 
   6   8  14     1041.87      919.76     71.38 o 
   8   8  14       12.09       39.31     36.75 o 
  10   8  14      860.24      840.97     93.93 o 
  12   8  14      638.88      542.63    170.19 o 
  14   8  14      110.93       57.22     56.76 o 
  16   8  14        0.34       -1.07     63.21 o 
 -21   9  14       10.77        5.35     46.66 o 
 -19   9  14      203.50      178.05     79.52 o 
 -17   9  14        0.70       42.81     48.22 o 
 -15   9  14      405.16      389.36     68.99 o 
 -13   9  14      116.71      129.29     51.91 o 
 -11   9  14     1017.21      955.25    127.24 o 
  -9   9  14     1797.09     1547.72    104.00 o 
  -7   9  14      134.33       18.04     44.11 o 
  -5   9  14        9.07       57.54     47.49 o 
  -3   9  14      158.26      227.21     44.54 o 
  -1   9  14      138.11      178.23     56.56 o 
   1   9  14     1736.40     1492.11     81.77 o 
   3   9  14      369.28      486.58     65.13 o 
   5   9  14      788.94      588.77     62.93 o 
   7   9  14     1545.03     1614.18     92.27 o 
   9   9  14        5.27     -107.95     77.80 o 
  11   9  14      134.07       83.05     57.17 o 
  13   9  14      107.33      141.15     60.10 o 
  15   9  14        2.86       -6.91     54.27 o 
 -20  10  14      362.68      535.53     84.50 o 
 -18  10  14     2388.52     2595.60    141.18 o 
 -16  10  14      425.78      303.75     65.06 o 
 -14  10  14        9.45       39.51     48.22 o 
 -12  10  14     3381.81     3825.06    156.22 o 
 -10  10  14     2456.30     2676.54    133.38 o 
  -8  10  14      115.22       69.80     52.84 o 
  -6  10  14      212.67      237.38     62.26 o 
  -4  10  14      319.55      512.93     78.86 o 
  -2  10  14     2923.63     3135.01    149.01 o 
   0  10  14      948.79      949.09     71.07 o 
   2  10  14       89.47      124.24     52.97 o 
   4  10  14      850.98      991.35     75.87 o 
   6  10  14       19.36       41.81     38.92 o 
   8  10  14      138.38      115.80     53.71 o 
  10  10  14      143.02      184.00     61.40 o 
  12  10  14       83.59      112.28     59.97 o 
  14  10  14      141.97      252.11     73.84 o 
 -17  11  14      275.34      299.82     85.10 o 
 -15  11  14      675.61      560.28     83.77 o 
 -13  11  14      774.14      726.20     99.68 o 
 -11  11  14       67.34       37.04     53.06 o 
  -9  11  14     3630.61     3818.11    161.30 o 
  -7  11  14     7719.78     7847.14    232.98 o 
  -5  11  14     2356.68     2551.22    138.97 o 
  -3  11  14      377.88      448.52     75.70 o 
  -1  11  14      990.52      958.63     81.10 o 
   1  11  14     1255.31     1238.21     81.41 o 
   3  11  14     1094.78      995.39     77.50 o 
   5  11  14      118.53       75.75     49.73 o 
   7  11  14      231.03      143.32     59.97 o 
   9  11  14      353.94      237.71     68.13 o 
  11  11  14      366.58      366.59     81.36 o 
  13  11  14       67.83       95.28     63.54 o 
 -16  12  14        0.30       64.40     53.95 o 
 -14  12  14      288.22      203.89     80.23 o 
 -12  12  14      101.71      230.50     69.16 o 
 -10  12  14      124.85      122.78     73.75 o 
  -8  12  14       18.45       17.49     51.91 o 
  -6  12  14       28.05       90.28     60.45 o 
  -4  12  14       14.04      -38.52     49.24 o 
  -2  12  14      335.15      478.84    126.43 o 
   0  12  14        2.66        0.39     47.97 o 
   2  12  14      374.56      338.74     58.81 o 
   4  12  14      139.98       61.26     43.79 o 
   6  12  14        7.93       15.34     49.73 o 
   8  12  14       18.48       -0.81     50.43 o 
  10  12  14       18.39       15.04     53.72 o 
 -13  13  14     1949.78     2085.85    214.76 o 
 -11  13  14      188.90      329.41     79.03 o 
  -9  13  14      579.03      780.36     95.70 o 
  -7  13  14     1758.33     1938.54    134.88 o 
  -5  13  14     1372.55     1716.36    128.12 o 
  -3  13  14        0.22        0.70     54.36 o 
  -1  13  14     1091.39     1177.06     94.27 o 
   1  13  14      588.69      704.56    141.83 o 
   3  13  14      171.37      113.46     65.33 o 
   5  13  14      377.63      477.76     69.51 o 
   7  13  14      773.55      867.71    104.97 o 
   9  13  14      366.32      435.12    137.77 o 
 -10  14  14      676.02      670.24    100.05 o 
  -8  14  14       59.19       78.61     68.05 o 
  -6  14  14       77.47       79.22     67.27 o 
  -4  14  14      809.74      667.62     97.40 o 
  -2  14  14      992.64     1263.37    123.53 o 
   0  14  14      227.54      254.32     66.59 o 
   2  14  14      670.58      746.53    147.50 o 
   4  14  14      962.14      884.47    113.23 o 
 -25   1  15       82.34       27.86     79.35 o 
 -23   1  15     1446.25     1332.33    159.65 o 
 -21   1  15     1692.05     1787.43    136.93 o 
 -19   1  15        1.16        3.30     49.85 o 
 -17   1  15     4672.60     4165.80    190.45 o 
 -15   1  15    17191.54    16531.73    250.27 o 
 -13   1  15       26.27       43.44     36.18 o 
 -11   1  15       30.92       41.27     20.51 o 
  -9   1  15     5613.12     5521.14     92.58 o 
  -7   1  15    13521.19    13272.71    129.51 o 
  -5   1  15     2369.93     2296.36     85.46 o 
  -3   1  15     6268.80     5986.78     89.07 o 
  -1   1  15     7375.37     6826.05    114.42 o 
   1   1  15     3099.10     3172.61     78.46 o 
   3   1  15      274.01      299.14     38.75 o 
   5   1  15      306.41      317.08     42.11 o 
   7   1  15     2206.92     2085.55    118.17 o 
   9   1  15       54.31      111.94     54.23 o 
  11   1  15       21.37      -40.91     37.77 o 
  13   1  15      326.67      275.55     61.86 o 
  15   1  15      179.32      277.05     65.06 o 
  17   1  15      129.88       50.50     54.21 o 
  19   1  15      226.00      136.44    118.32 o 
 -24   2  15       92.58      183.30     80.07 o 
 -22   2  15        8.69      -87.53     58.45 o 
 -20   2  15     1923.33     1988.25    136.93 o 
 -18   2  15     2901.26     2892.78    110.75 o 
 -16   2  15     2993.55     2538.22     99.67 o 
 -14   2  15     5137.43     5268.12    132.26 o 
 -12   2  15    11577.05    11866.30    164.85 o 
 -10   2  15    17058.10    16697.96    177.50 o 
  -8   2  15     4884.74     5064.74     87.60 o 
  -6   2  15     7819.87     7743.09    107.62 o 
  -4   2  15      682.02      694.47     35.01 o 
  -2   2  15        4.57       29.50     16.46 o 
   0   2  15       25.19        9.39     23.07 o 
   2   2  15     3275.03     3151.15     95.72 o 
   4   2  15     6059.61     5981.69    177.48 o 
   6   2  15     1990.10     2076.33     92.84 o 
   8   2  15      517.28      527.93     53.24 o 
  10   2  15      160.38      250.34     46.31 o 
  12   2  15        7.38       -3.20     33.00 o 
  14   2  15      361.53      347.01     70.48 o 
  16   2  15      568.23      410.87    104.55 o 
  18   2  15        0.18       -8.04     53.28 o 
  20   2  15       14.54      115.08     81.04 o 
 -25   3  15      121.99      205.87     87.69 o 
 -23   3  15      919.90      912.48    116.33 o 
 -21   3  15        5.28       41.21     57.51 o 
 -19   3  15      259.53      204.86     59.36 o 
 -17   3  15      246.94      280.52     49.66 o 
 -15   3  15     1561.87     1621.45     82.01 o 
 -13   3  15     1017.36     1242.13     99.08 o 
 -11   3  15      300.45      283.77     33.66 o 
  -9   3  15        3.83       35.01     20.37 o 
  -7   3  15     2169.97     2254.67     60.00 o 
  -5   3  15       14.17      -22.82     15.21 o 
  -3   3  15      135.62      154.61     24.86 o 
  -1   3  15        2.03      -25.25     16.83 o 
   1   3  15      902.70      948.45     43.92 o 
   3   3  15       97.27      100.09     30.25 o 
   5   3  15        5.68      -17.38     26.59 o 
   7   3  15      198.69      300.48     45.84 o 
   9   3  15       34.96       -7.06     30.67 o 
  11   3  15        3.84      -12.10     33.03 o 
  13   3  15        1.34       14.78     36.49 o 
  15   3  15      365.86      408.54     75.01 o 
  17   3  15       11.15      -47.40     50.97 o 
  19   3  15        6.36      -21.07     81.04 o 
 -24   4  15     1486.28     1632.20    144.82 o 
 -22   4  15      728.03      899.97    256.10 o 
 -20   4  15     5429.32     5629.79    172.94 o 
 -18   4  15     4591.29     4393.84    134.75 o 
 -16   4  15      122.49      135.49     42.94 o 
 -14   4  15     4794.85     4671.23    134.46 o 
 -12   4  15     6765.80     6350.41    142.32 o 
 -10   4  15    10964.44    10377.32    190.74 o 
  -8   4  15     1545.19     1253.15     74.21 o 
  -6   4  15    12650.02    12611.27    167.86 o 
  -4   4  15    17610.60    16645.84    197.75 o 
  -2   4  15      544.22      671.64     52.41 o 
   0   4  15     3851.29     3865.43     92.13 o 
   2   4  15     3510.81     3685.07    145.28 o 
   4   4  15     2570.19     2527.89     94.28 o 
   6   4  15      303.49      345.35     47.73 o 
   8   4  15      439.51      434.14     53.83 o 
  10   4  15      952.10     1049.47     83.87 o 
  12   4  15      630.36      629.95     66.90 o 
  14   4  15       26.35        4.70     40.34 o 
  16   4  15      131.29       42.40     57.61 o 
  18   4  15       35.22       38.90     82.66 o 
 -23   5  15      740.22      805.99     83.41 o 
 -21   5  15      373.91      369.54     98.57 o 
 -19   5  15        1.44       12.35     47.52 o 
 -17   5  15     1013.15      828.12     69.78 o 
 -15   5  15     1044.86      923.37     67.65 o 
 -13   5  15       10.80        8.38     34.00 o 
 -11   5  15       29.08       45.03     35.22 o 
  -9   5  15    17676.27    16724.64    345.14 o 
  -7   5  15      938.43      774.23     46.86 o 
  -5   5  15      773.41      749.48     52.17 o 
  -3   5  15      551.50      629.29     44.07 o 
  -1   5  15        1.69       -2.70     29.01 o 
   1   5  15       16.96       28.67     24.46 o 
   3   5  15      875.54      901.87     53.28 o 
   5   5  15      154.52       73.46     32.89 o 
   7   5  15       85.19      102.51     36.42 o 
   9   5  15       98.15      100.06     39.40 o 
  11   5  15       51.12        1.02     37.37 o 
  13   5  15       41.75       64.17     41.02 o 
  15   5  15      331.42      389.19     85.59 o 
  17   5  15       38.69       52.03     62.08 o 
 -24   6  15     1030.24      987.93     93.61 o 
 -22   6  15       14.72      -12.81     56.20 o 
 -20   6  15     2404.78     2409.07    113.83 o 
 -18   6  15     1309.22     1322.42     84.77 o 
 -16   6  15        0.73       30.38     34.47 o 
 -14   6  15      203.41      297.76     48.63 o 
 -12   6  15     3043.88     3031.64    106.05 o 
 -10   6  15     4942.43     5500.95    167.36 o 
  -8   6  15     2636.62     2994.88    123.84 o 
  -6   6  15     3009.37     3175.04     96.55 o 
  -4   6  15     8639.32     9818.40    155.74 o 
  -2   6  15     2250.14     2327.63     78.51 o 
   0   6  15      814.82      976.79     56.32 o 
   2   6  15     2411.96     2358.58     80.59 o 
   4   6  15     3610.50     3897.12    103.53 o 
   6   6  15      552.16      544.33     59.05 o 
   8   6  15       39.19       50.25     37.17 o 
  10   6  15      721.76      625.91     65.54 o 
  12   6  15      194.94      249.18    102.87 o 
  14   6  15       38.72        9.90     97.25 o 
  16   6  15       83.03       59.59     65.64 o 
  18   6  15      138.22      317.29     84.90 o 
 -23   7  15     1949.67     1950.54    115.79 o 
 -21   7  15      792.76      934.51    108.29 o 
 -19   7  15       52.37      154.84     48.74 o 
 -17   7  15     2010.48     2047.20    100.34 o 
 -15   7  15     4969.11     5167.16    145.32 o 
 -13   7  15     2807.61     2865.05    127.26 o 
 -11   7  15      360.34      364.50     62.24 o 
  -9   7  15    17828.81    17960.58    324.70 o 
  -7   7  15     5765.50     5613.29    260.96 o 
  -5   7  15     1677.70     1659.93     76.30 o 
  -3   7  15      719.28      706.05     50.64 o 
  -1   7  15     2203.97     1899.98     68.68 o 
   1   7  15     2013.27     2173.14     80.30 o 
   3   7  15     1807.33     1804.67     76.46 o 
   5   7  15     1958.05     1962.77     95.94 o 
   7   7  15     1954.93     2373.96    132.05 o 
   9   7  15      303.03      357.57     54.58 o 
  11   7  15       35.37       45.96     40.65 o 
  13   7  15      214.99      124.81     60.54 o 
  15   7  15        8.78       53.63    101.30 o 
  17   7  15       20.73       32.92     66.46 o 
 -22   8  15      156.67      146.73     56.85 o 
 -20   8  15        0.25       -5.94     44.57 o 
 -18   8  15        0.11       11.69     48.06 o 
 -16   8  15      170.58      105.82     53.28 o 
 -14   8  15      839.38      618.34     75.87 o 
 -12   8  15       71.69      131.03     53.72 o 
 -10   8  15       69.77       79.76     46.41 o 
  -8   8  15      415.50      373.48     65.30 o 
  -6   8  15      259.20      170.01    110.22 o 
  -4   8  15     2457.37     2346.74     93.24 o 
  -2   8  15       63.72       23.98     30.23 o 
   0   8  15     2737.89     2806.37     94.75 o 
   2   8  15      263.18      284.27     47.96 o 
   4   8  15      567.57      729.77     57.65 o 
   6   8  15      215.42      297.77     53.49 o 
   8   8  15       28.03      -13.29     33.41 o 
  10   8  15       24.72       -4.49     43.13 o 
  12   8  15      215.59      106.74     57.91 o 
  14   8  15       77.73      177.52     67.32 o 
  16   8  15        2.62       79.68     68.01 o 
 -21   9  15      615.31      594.10     90.21 o 
 -19   9  15      104.95      110.10    162.90 o 
 -17   9  15     1875.05     1821.67    118.59 o 
 -15   9  15     1825.16     1739.07    113.95 o 
 -13   9  15     1202.41     1061.32     93.93 o 
 -11   9  15       10.99       19.79     43.37 o 
  -9   9  15      832.88     1148.38    176.67 o 
  -7   9  15     1219.97     1530.73    106.39 o 
  -5   9  15      355.78      441.54     98.87 o 
  -3   9  15     1016.15     1064.31     70.63 o 
  -1   9  15     2500.72     2448.93     95.92 o 
   1   9  15        4.63       -9.64     30.65 o 
   3   9  15      479.18      486.23     52.52 o 
   5   9  15     1553.55     1512.77     90.85 o 
   7   9  15      984.64     1041.17    135.38 o 
   9   9  15      300.97      333.27     71.64 o 
  11   9  15        5.59      -20.54     47.47 o 
  13   9  15      416.52      534.31     93.81 o 
  15   9  15      165.94      204.43     73.19 o 
 -18  10  15      765.34      783.35    159.65 o 
 -16  10  15      737.75      889.09    179.11 o 
 -14  10  15      163.83      186.72     62.76 o 
 -12  10  15      789.97      747.68     88.34 o 
 -10  10  15      497.52      384.35     71.64 o 
  -8  10  15       96.23       93.33     53.21 o 
  -6  10  15      670.77      553.11     82.31 o 
  -4  10  15      715.13      773.60     90.21 o 
  -2  10  15       95.45       52.63     55.29 o 
   0  10  15     4092.33     3717.89    155.02 o 
   2  10  15      819.76      716.31     69.89 o 
   4  10  15       21.37       33.62     33.79 o 
   6  10  15       23.46       -0.09     44.68 o 
   8  10  15      347.35      283.87    111.03 o 
  10  10  15      137.71       73.59     53.72 o 
  12  10  15      300.53      279.50     76.21 o 
 -17  11  15      575.87      614.35    123.19 o 
 -15  11  15      255.95      211.96     69.33 o 
 -13  11  15      222.33      132.27     94.82 o 
 -11  11  15        0.31       92.69     55.84 o 
  -9  11  15      109.95      188.72     59.97 o 
  -7  11  15      555.21      697.11     87.22 o 
  -5  11  15     1144.13     1344.12    113.31 o 
  -3  11  15       44.81       35.42     53.83 o 
  -1  11  15     2017.86     2336.12    116.75 o 
   1  11  15     1921.38     2060.73    103.69 o 
   3  11  15       42.81       59.89     42.81 o 
   5  11  15       12.63       32.24     41.45 o 
   7  11  15      107.04      170.25     60.35 o 
   9  11  15      218.81      216.23     67.76 o 
  11  11  15       95.28       -6.11     72.13 o 
 -14  12  15     1118.14     1237.80    138.58 o 
 -12  12  15     4511.30     4579.13    521.92 o 
 -10  12  15     2006.53     2199.60    138.83 o 
  -8  12  15       32.29       -2.55     52.39 o 
  -6  12  15      731.87      923.11    102.00 o 
  -4  12  15     2349.49     2370.82    146.69 o 
  -2  12  15     1771.28     1737.23    130.15 o 
   0  12  15       13.56       63.59     58.02 o 
   2  12  15     1527.51     1755.01    100.09 o 
   4  12  15     1367.80     1383.49     93.93 o 
   6  12  15      276.44      169.06     54.38 o 
   8  12  15      125.23      140.24     64.44 o 
  10  12  15      198.69      110.83     76.99 o 
 -13  13  15       87.48       55.78     66.36 o 
 -11  13  15       93.03       85.28     67.04 o 
  -9  13  15      436.64      248.12     73.32 o 
  -7  13  15      819.82      704.22     99.40 o 
  -5  13  15      254.82      195.00     68.77 o 
  -3  13  15      447.66      335.93     78.20 o 
  -1  13  15      232.51       65.47     65.72 o 
   1  13  15       19.97      -33.38     54.98 o 
   3  13  15       50.59       95.00     67.36 o 
   5  13  15      130.20       64.64     47.39 o 
   7  13  15      171.22      180.89     72.18 o 
  -8  14  15      157.94       83.73     70.14 o 
  -6  14  15      144.93       27.60     63.54 o 
  -4  14  15     1122.44     1520.30    180.73 o 
  -2  14  15      804.92     1064.60    117.27 o 
   0  14  15        0.21       12.37     52.33 o 
   2  14  15      375.24      363.94     89.97 o 
 -24   0  16       43.76      -42.14     89.15 o 
 -22   0  16     2800.97     3107.19    254.48 o 
 -20   0  16     1337.06     1543.06    181.54 o 
 -18   0  16      989.11     1051.94    147.50 o 
 -16   0  16        7.45       72.94     74.56 o 
 -14   0  16     7910.40     6961.60    288.51 o 
 -12   0  16    14504.34    14540.83    257.10 o 
 -10   0  16      332.76      365.33     43.70 o 
  -8   0  16     1770.97     1836.30    106.17 o 
  -6   0  16    10076.67     9261.70    214.76 o 
  -4   0  16     5796.64     5932.45    156.29 o 
  -2   0  16       88.12      138.19     39.92 o 
   0   0  16      467.16      415.39     52.13 o 
   2   0  16      845.36      687.99     67.27 o 
   4   0  16       17.10       40.52     53.49 o 
   6   0  16      655.01      364.69     90.77 o 
   8   0  16     2271.06     2144.40    162.09 o 
  10   0  16     1790.67     2022.84    166.95 o 
  12   0  16      341.47      492.74    106.98 o 
  14   0  16       17.14       48.63     66.46 o 
  16   0  16      728.84      815.29    137.77 o 
  18   0  16       71.27       37.28     82.66 o 
 -25   1  16        6.88        2.45     73.61 o 
 -23   1  16      874.37     1016.41    127.16 o 
 -21   1  16      367.19      223.34     76.69 o 
 -19   1  16       15.94       73.85     57.46 o 
 -17   1  16      662.15      565.34     84.72 o 
 -15   1  16     1657.84     1507.29     80.80 o 
 -13   1  16      169.91      138.10     32.70 o 
 -11   1  16     1070.24     1002.46     47.96 o 
  -9   1  16       62.29       30.98     19.07 o 
  -7   1  16      328.93      372.61     41.15 o 
  -5   1  16      889.91      765.60     37.62 o 
  -3   1  16     1986.94     1881.18     63.94 o 
  -1   1  16     4140.92     4122.43    105.51 o 
   1   1  16     1870.34     1928.45     77.59 o 
   3   1  16       78.14      101.86     24.98 o 
   5   1  16      287.88      251.24     39.99 o 
   7   1  16       27.06       -2.23     26.69 o 
   9   1  16       61.81       70.46     45.17 o 
  11   1  16        0.37       33.98     55.92 o 
  13   1  16      341.85      243.55    116.70 o 
  15   1  16      201.84      176.64     61.83 o 
  17   1  16        0.62       54.55     51.39 o 
  19   1  16       34.63      103.21     62.08 o 
 -24   2  16       39.40       60.53     75.37 o 
 -22   2  16      551.02      449.08    132.91 o 
 -20   2  16     3057.69     3096.63    286.08 o 
 -18   2  16     1634.38     1540.23     88.95 o 
 -16   2  16        1.00      -18.59     34.76 o 
 -14   2  16     3948.84     4000.87    117.83 o 
 -12   2  16     3369.92     3535.54    149.15 o 
 -10   2  16     2474.19     2216.94     74.60 o 
  -8   2  16     1336.05     1303.77     48.93 o 
  -6   2  16     2369.13     2544.60     63.13 o 
  -4   2  16     4416.75     4439.37     81.54 o 
  -2   2  16     1923.58     1928.02    103.34 o 
   0   2  16        4.82      -15.32     34.56 o 
   2   2  16     4740.47     4798.86    160.96 o 
   4   2  16      201.29      240.36     38.30 o 
   6   2  16        4.52       30.30     30.22 o 
   8   2  16      452.63      429.65     51.40 o 
  10   2  16      114.81      151.27     42.05 o 
  12   2  16       85.27       86.97     49.77 o 
  14   2  16      450.34      367.71     73.86 o 
  16   2  16      139.67      112.36     61.86 o 
  18   2  16       45.59        7.04     53.28 o 
 -25   3  16      413.15      412.33    164.52 o 
 -23   3  16     1263.46     1290.30    127.79 o 
 -21   3  16      861.72      987.72    116.23 o 
 -19   3  16      560.87      540.93     65.96 o 
 -17   3  16     5940.55     5658.60    151.92 o 
 -15   3  16     7850.82     7503.05    166.14 o 
 -13   3  16       14.27       68.17     34.40 o 
 -11   3  16       15.39       14.84     23.51 o 
  -9   3  16     1902.75     1749.25     57.27 o 
  -7   3  16       28.76       69.29     20.43 o 
  -5   3  16       29.73       82.99     24.77 o 
  -3   3  16     1717.30     1652.85     60.67 o 
  -1   3  16     2830.63     2601.35     74.61 o 
   1   3  16     4161.23     4051.34    115.22 o 
   3   3  16       66.38       42.67     30.22 o 
   5   3  16     1480.24     1503.28    124.72 o 
   7   3  16      754.89      805.89     64.75 o 
   9   3  16       46.30       36.09     34.01 o 
  11   3  16       48.69       66.10     38.94 o 
  13   3  16      439.25      345.83     69.28 o 
  15   3  16      205.81      355.51     73.86 o 
  17   3  16        3.90       48.92     55.60 o 
 -24   4  16       14.44       27.27     86.72 o 
 -22   4  16      120.63      157.53     72.92 o 
 -20   4  16       49.38       34.41     40.94 o 
 -18   4  16      225.35      164.43     53.27 o 
 -16   4  16      301.75      385.79     67.23 o 
 -14   4  16       55.60       57.23     35.69 o 
 -12   4  16      132.26       66.91     36.44 o 
 -10   4  16       28.09       18.60     23.63 o 
  -8   4  16      222.71      240.32     30.20 o 
  -6   4  16       75.19       86.92     25.75 o 
  -4   4  16     1462.74     1601.40     62.00 o 
  -2   4  16      831.68      788.99     56.15 o 
   0   4  16      141.14      122.71     34.86 o 
   2   4  16     2708.96     2676.67    105.21 o 
   4   4  16       32.50       63.46     33.27 o 
   6   4  16      141.27      112.31     37.75 o 
   8   4  16        9.30       18.81     32.73 o 
  10   4  16       36.62       40.67     36.43 o 
  12   4  16        0.01       34.72     39.40 o 
  14   4  16      153.28      206.22     51.79 o 
  16   4  16      231.83      121.56     95.63 o 
  18   4  16       22.36       29.18     81.04 o 
 -23   5  16      148.09      110.08     55.36 o 
 -21   5  16       59.52      110.46     50.44 o 
 -19   5  16      743.72      870.95     76.79 o 
 -17   5  16     1421.32     1538.25     88.42 o 
 -15   5  16     3806.55     3662.44    120.44 o 
 -13   5  16     1921.62     1885.27     88.65 o 
 -11   5  16       57.73        2.92     32.24 o 
  -9   5  16     9122.50     9607.98    215.68 o 
  -7   5  16      330.94      482.09     41.49 o 
  -5   5  16     6715.26     6829.27    126.76 o 
  -3   5  16    10734.37    10904.21    165.40 o 
  -1   5  16     8565.43     8549.37    145.45 o 
   1   5  16     5699.27     5808.29    120.27 o 
   3   5  16      405.47      576.00     47.91 o 
   5   5  16      502.84      515.35     56.23 o 
   7   5  16     1702.19     1984.03    105.42 o 
   9   5  16      103.94      175.17     45.30 o 
  11   5  16      462.64      435.01     60.44 o 
  13   5  16      708.37      625.13     71.40 o 
  15   5  16      186.11       26.11    137.77 o 
  17   5  16        2.91      -43.76     81.04 o 
 -22   6  16       42.16       19.59     48.61 o 
 -20   6  16     1987.08     2013.49    114.70 o 
 -18   6  16      504.47      467.18     62.73 o 
 -16   6  16      260.52      330.22     53.08 o 
 -14   6  16     5680.81     5332.90    250.68 o 
 -12   6  16     4611.37     4332.83    151.88 o 
 -10   6  16      243.65      186.51    121.56 o 
  -8   6  16      251.65      224.39     60.78 o 
  -6   6  16      850.41      852.84     52.93 o 
  -4   6  16     3757.17     3489.04     94.81 o 
  -2   6  16     1653.29     1795.83     72.61 o 
   0   6  16      444.71      305.49     37.59 o 
   2   6  16      454.22      492.05     50.97 o 
   4   6  16      273.85      282.66     46.09 o 
   6   6  16      167.35      149.36     42.22 o 
   8   6  16        4.54       33.61     36.03 o 
  10   6  16      379.61      403.26     60.14 o 
  12   6  16      174.34      123.93     98.77 o 
  14   6  16       33.61      -15.99     55.37 o 
  16   6  16        0.73      -12.75     63.23 o 
 -21   7  16     1013.32      994.05    103.42 o 
 -19   7  16       18.02       81.38     53.79 o 
 -17   7  16     1868.59     1813.44     98.57 o 
 -15   7  16     1120.08     1381.60     99.91 o 
 -13   7  16      726.50      606.75     85.10 o 
 -11   7  16        3.07      -23.83     43.85 o 
  -9   7  16     4371.04     4048.14    160.47 o 
  -7   7  16     5019.32     5262.61    172.09 o 
  -5   7  16     1579.44     1544.73     78.06 o 
  -3   7  16     1027.83     1027.47     66.44 o 
  -1   7  16      538.99      626.86     61.30 o 
   1   7  16      245.27      447.98     55.45 o 
   3   7  16       39.15       36.26     31.11 o 
   5   7  16       10.69       20.69     30.13 o 
   7   7  16        9.87        5.71     35.02 o 
   9   7  16       13.33       52.19     39.32 o 
  11   7  16       10.27       31.84     41.98 o 
  13   7  16        0.94        5.91     68.89 o 
  15   7  16        1.49      -74.99     71.32 o 
 -20   8  16     3483.71     3458.81    323.36 o 
 -18   8  16     1744.53     1699.22    117.21 o 
 -16   8  16       30.41       15.03     47.12 o 
 -14   8  16     4143.34     4056.55    157.65 o 
 -12   8  16     3317.15     3502.40    146.24 o 
 -10   8  16     1193.47     1268.11     98.45 o 
  -8   8  16      376.72      407.92     79.42 o 
  -6   8  16     1930.09     1750.90    114.07 o 
  -4   8  16     6829.71     6852.79    156.90 o 
  -2   8  16     2316.86     2344.52     86.33 o 
   0   8  16      331.88      391.09     42.09 o 
   2   8  16     1033.06     1004.68     64.38 o 
   4   8  16      438.27      547.33     53.57 o 
   6   8  16      119.41       53.11     54.72 o 
   8   8  16      272.35      178.60     50.86 o 
  10   8  16      564.69      524.02     83.32 o 
  12   8  16      132.43      174.73    136.15 o 
  14   8  16       22.58       10.17     65.64 o 
 -19   9  16       68.50      -24.73     68.08 o 
 -17   9  16      200.57      132.80     72.13 o 
 -15   9  16     1552.46     1773.26    405.22 o 
 -13   9  16       21.46      -39.59     44.32 o 
 -11   9  16      817.42      675.74     82.52 o 
  -9   9  16      695.14      576.36     80.07 o 
  -7   9  16      578.06      579.45     79.44 o 
  -5   9  16       55.42       -7.41     49.84 o 
  -3   9  16      115.16       66.72     62.40 o 
  -1   9  16      105.20      161.17     45.92 o 
   1   9  16      120.89       24.02     37.67 o 
   3   9  16      114.15       77.04     36.84 o 
   5   9  16      585.15      543.13     56.23 o 
   7   9  16      496.89      474.39     89.14 o 
   9   9  16        0.16      -51.21     64.83 o 
  11   9  16       94.56       91.21     62.08 o 
  13   9  16        7.38        5.85     55.64 o 
 -18  10  16       63.13       99.55     60.35 o 
 -16  10  16       11.58       79.60     58.02 o 
 -14  10  16      159.00      421.10    145.88 o 
 -12  10  16     1797.79     1822.91    123.19 o 
 -10  10  16     1705.56     1868.81    121.77 o 
  -8  10  16      221.97      179.50     63.84 o 
  -6  10  16     4208.82     4637.08    180.21 o 
  -4  10  16     2097.13     2481.16    271.49 o 
  -2  10  16       26.85      -55.15     65.64 o 
   0  10  16      885.16      860.10     64.57 o 
   2  10  16      531.63      662.33     96.80 o 
   4  10  16      657.86      800.13     65.69 o 
   6  10  16      145.65      120.14     41.18 o 
   8  10  16       84.94       76.32     54.44 o 
  10  10  16      348.40      493.55     89.76 o 
  12  10  16       93.70      147.09     80.23 o 
 -15  11  16     1134.41      976.82    162.90 o 
 -13  11  16       34.75       99.36     56.65 o 
 -11  11  16     1630.67     1779.21    123.38 o 
  -9  11  16     1346.41     1270.06    227.73 o 
  -7  11  16      806.96      862.14     98.12 o 
  -5  11  16      130.12      256.61     71.27 o 
  -3  11  16     3816.03     3583.97    207.47 o 
  -1  11  16     4374.47     4243.95    182.69 o 
   1  11  16     1504.67     1510.44     91.58 o 
   3  11  16      355.87      382.73     92.50 o 
   5  11  16      610.98      503.19     67.41 o 
   7  11  16      297.05      414.31     78.62 o 
   9  11  16      159.96      168.26     66.86 o 
 -14  12  16      624.33      688.40    178.29 o 
 -12  12  16      122.54        8.26     60.23 o 
 -10  12  16       15.96        4.63     55.15 o 
  -8  12  16      117.36       80.16     62.26 o 
  -6  12  16       64.55       75.37     63.04 o 
  -4  12  16       44.80      167.44     65.83 o 
  -2  12  16        1.72       23.12     54.21 o 
   0  12  16      240.49      192.25     69.68 o 
   2  12  16      166.77      265.91     75.06 o 
   4  12  16      371.45      472.59     68.49 o 
   6  12  16       26.87       70.10     48.14 o 
   8  12  16        0.68      -15.30     80.23 o 
 -11  13  16      655.30      823.64    106.79 o 
  -9  13  16      534.01      585.18     93.46 o 
  -7  13  16     2640.89     2579.24    229.35 o 
  -5  13  16      295.95      355.82     82.14 o 
  -3  13  16      740.48      831.58    105.64 o 
  -1  13  16     1242.46     1351.42    158.84 o 
   1  13  16      284.72      369.83    127.92 o 
   3  13  16      283.74      152.26     73.32 o 
   5  13  16      705.07      670.79     80.12 o 
 -23   1  17      423.88      466.33    149.12 o 
 -21   1  17        1.83      -41.23     57.87 o 
 -19   1  17      265.79      283.84     78.45 o 
 -17   1  17     5113.73     4767.06    186.78 o 
 -15   1  17     1173.65     1562.94     83.95 o 
 -13   1  17       96.73      134.92     33.36 o 
 -11   1  17    22401.58    22205.85    223.96 o 
  -9   1  17    16055.71    15386.93    173.62 o 
  -7   1  17       73.00       73.95     28.84 o 
  -5   1  17      538.45      534.32     43.07 o 
  -3   1  17     1620.45     1589.60     80.48 o 
  -1   1  17     8004.58     7766.98    157.10 o 
   1   1  17     2914.48     3147.92    162.03 o 
   3   1  17      886.92      760.21     72.96 o 
   5   1  17     4365.49     4563.86    125.89 o 
   7   1  17      531.38      563.15     72.18 o 
   9   1  17       25.41       74.37     72.13 o 
  11   1  17       11.76      -31.96     55.92 o 
  13   1  17        0.71       53.51     51.91 o 
  15   1  17      259.49      276.95     79.42 o 
  17   1  17        1.34       23.03     60.16 o 
 -24   2  17      180.14      200.10     88.55 o 
 -22   2  17     1215.70     1204.47    149.93 o 
 -20   2  17     1613.87     1726.02    137.48 o 
 -18   2  17      626.92      706.20     69.64 o 
 -16   2  17       91.64       14.03     38.50 o 
 -14   2  17     1391.23     1336.88    108.80 o 
 -12   2  17     2171.99     2436.24     78.13 o 
 -10   2  17        4.04       33.52     24.17 o 
  -8   2  17     4100.54     4301.51     86.23 o 
  -6   2  17     3930.08     3753.88     78.80 o 
  -4   2  17     7889.96     7722.85    132.76 o 
  -2   2  17      290.41      258.82     41.36 o 
   0   2  17      649.28      526.89     86.31 o 
   2   2  17     3214.02     2865.22    102.55 o 
   4   2  17     1790.94     1648.48     81.97 o 
   6   2  17       19.01       82.41     46.67 o 
   8   2  17      103.14       40.62     35.14 o 
  10   2  17      412.13      490.44     74.91 o 
  12   2  17        0.05      -16.72     45.00 o 
  14   2  17       10.48        6.42     54.87 o 
  16   2  17       56.00       -3.00     66.46 o 
 -23   3  17     1849.37     2031.29    159.63 o 
 -21   3  17      304.28      172.05    213.14 o 
 -19   3  17      149.56       94.70     48.74 o 
 -17   3  17      487.21      558.51     61.51 o 
 -15   3  17      695.56      814.79     86.99 o 
 -13   3  17      683.12      722.73     60.15 o 
 -11   3  17      227.22      291.66     37.13 o 
  -9   3  17     6967.15     7517.89    118.67 o 
  -7   3  17       77.33       99.51     25.49 o 
  -5   3  17        9.35        8.00     21.67 o 
  -3   3  17      503.96      520.24     51.66 o 
  -1   3  17        6.63        2.30     29.41 o 
   1   3  17      272.09      239.37     44.43 o 
   3   3  17      202.86      205.22     41.96 o 
   5   3  17      295.64      254.69     45.19 o 
   7   3  17      186.92      192.22     42.63 o 
   9   3  17        0.11       31.23     34.69 o 
  11   3  17        0.58      -24.82     60.78 o 
  13   3  17       30.69      -16.07     46.82 o 
  15   3  17        3.78       62.64     56.31 o 
  17   3  17       70.94       44.52     63.69 o 
 -22   4  17      729.34      577.93    105.36 o 
 -20   4  17     2068.33     2178.65    149.33 o 
 -18   4  17     1361.21     1592.37    170.55 o 
 -16   4  17      165.38      149.57     45.15 o 
 -14   4  17     4128.39     4202.87    125.41 o 
 -12   4  17      692.17      798.06     65.47 o 
 -10   4  17      187.82      299.18     36.85 o 
  -8   4  17     1733.01     1634.74     80.48 o 
  -6   4  17       66.34      104.95     28.84 o 
  -4   4  17     1943.39     2030.17     70.90 o 
  -2   4  17      311.16      349.14     41.18 o 
   0   4  17     2075.54     1871.46     87.17 o 
   2   4  17     3962.76     4106.42    126.33 o 
   4   4  17       60.80       83.26     35.14 o 
   6   4  17      775.90      866.05    148.35 o 
   8   4  17      378.62      364.24     55.10 o 
  10   4  17      455.05      594.40     67.82 o 
  12   4  17        0.11       43.49     40.01 o 
  14   4  17        4.39       25.43     53.06 o 
  16   4  17      226.58      186.40     98.87 o 
 -23   5  17        2.59       49.40     57.19 o 
 -21   5  17      338.75      468.51     89.03 o 
 -19   5  17      735.82      814.23     79.21 o 
 -17   5  17      729.65      690.91     68.67 o 
 -15   5  17       16.25      -48.34     33.66 o 
 -13   5  17      486.60      440.00     55.50 o 
 -11   5  17     1269.54     1074.78    113.46 o 
  -9   5  17      241.66      228.25     55.14 o 
  -7   5  17     2625.54     2598.96     84.43 o 
  -5   5  17      261.12      388.53     41.30 o 
  -3   5  17        3.60      -15.79     27.04 o 
  -1   5  17       10.18       25.61     27.94 o 
   1   5  17       65.77      141.85     36.61 o 
   3   5  17      534.90      452.10     53.84 o 
   5   5  17      148.79       74.37     38.25 o 
   7   5  17       56.58       39.08     36.47 o 
   9   5  17       29.73      -38.97     32.32 o 
  11   5  17        0.22       47.43     41.17 o 
  13   5  17        7.56       29.01     44.48 o 
  15   5  17        8.21       39.35     61.60 o 
 -22   6  17      163.23      136.45     58.61 o 
 -20   6  17     1065.27     1140.50     88.70 o 
 -18   6  17      933.37     1022.85     92.47 o 
 -16   6  17       54.93        9.06     47.22 o 
 -14   6  17     1642.37     1634.59    105.49 o 
 -12   6  17      272.95      281.07     85.10 o 
 -10   6  17       24.52       17.69     44.37 o 
  -8   6  17      287.50      180.20     56.33 o 
  -6   6  17     2776.84     3095.45    134.05 o 
  -4   6  17     1863.94     2105.31     78.84 o 
  -2   6  17      330.76      296.97     40.63 o 
   0   6  17     1014.95     1225.83     66.19 o 
   2   6  17     1494.12     1775.63     76.86 o 
   4   6  17        5.48        1.95     33.13 o 
   6   6  17      352.30      333.08     63.99 o 
   8   6  17      360.37      433.14     60.81 o 
  10   6  17      411.55      511.46     65.16 o 
  12   6  17      119.56       81.25     59.17 o 
  14   6  17        6.44        3.44     56.08 o 
 -21   7  17      616.10      776.62    107.79 o 
 -19   7  17     1701.52     1552.15    136.15 o 
 -17   7  17     2242.76     2107.95    134.53 o 
 -15   7  17      700.41      738.81     81.77 o 
 -13   7  17      110.14       26.51     46.48 o 
 -11   7  17     3262.05     2740.11    129.88 o 
  -9   7  17     8264.97     8513.79    221.91 o 
  -7   7  17     5925.30     5740.34    389.01 o 
  -5   7  17      676.57      697.81     61.02 o 
  -3   7  17     3915.58     3949.63    108.09 o 
  -1   7  17     1172.30     1239.79     68.22 o 
   1   7  17       74.86      122.39     34.07 o 
   3   7  17     1842.65     1720.45     79.23 o 
   5   7  17     1647.10     1514.82     91.20 o 
   7   7  17      236.35      342.32     56.40 o 
   9   7  17      117.58      189.28     52.93 o 
  11   7  17      105.84      156.26     57.15 o 
  13   7  17      154.16      272.89     73.55 o 
  15   7  17       13.50      -16.07     64.14 o 
 -20   8  17      398.29      607.12     89.93 o 
 -18   8  17        0.03       -6.69     52.55 o 
 -16   8  17      107.65       65.37     53.28 o 
 -14   8  17      132.23       37.70     47.02 o 
 -12   8  17       99.89      198.13    115.08 o 
 -10   8  17      329.04      364.87     70.14 o 
  -8   8  17      282.98      210.94     58.35 o 
  -6   8  17     2553.76     3088.92    141.18 o 
  -4   8  17       76.24       49.71     37.99 o 
  -2   8  17      417.12      345.95     53.54 o 
   0   8  17      234.14       54.93     30.24 o 
   2   8  17     2656.97     2517.14    107.85 o 
   4   8  17      770.92      760.35     62.28 o 
   6   8  17       72.78       22.52     36.28 o 
   8   8  17        8.41       30.28     39.22 o 
  10   8  17        4.52      -14.86     42.66 o 
  12   8  17       52.80       14.62     58.62 o 
 -19   9  17     1112.40     1431.20    117.22 o 
 -17   9  17     1884.42     2138.57    134.32 o 
 -15   9  17     1719.88     1801.60    119.54 o 
 -13   9  17       93.89       35.85    175.86 o 
 -11   9  17     2473.32     2640.01    203.42 o 
  -9   9  17     3805.96     3995.95    250.42 o 
  -7   9  17     1545.24     1920.87    135.34 o 
  -5   9  17      626.86      566.72     82.87 o 
  -3   9  17      866.39     1058.15    162.09 o 
  -1   9  17      579.13      708.73     67.90 o 
   1   9  17       71.25      109.75     44.22 o 
   3   9  17      330.33      342.66     95.22 o 
   5   9  17      319.52      418.80     54.09 o 
   7   9  17        1.35       22.67     38.42 o 
   9   9  17       14.14       11.78     84.28 o 
  11   9  17       93.92        3.65     59.35 o 
 -16  10  17       93.56      131.84     65.83 o 
 -14  10  17      870.75     1237.78    141.01 o 
 -12  10  17     1066.49     1136.82    102.66 o 
 -10  10  17       64.34       83.81     54.44 o 
  -8  10  17      463.33      380.18     86.72 o 
  -6  10  17      122.34      115.96     61.12 o 
  -4  10  17      693.70      692.27     90.85 o 
  -2  10  17      709.50      614.66    115.89 o 
   0  10  17       63.71       76.56     51.59 o 
   2  10  17      581.53      567.88     81.89 o 
   4  10  17      291.28      177.99     51.70 o 
   6  10  17       12.90        6.16     36.19 o 
   8  10  17        3.25      -58.33     92.39 o 
  10  10  17       23.07      -15.35     52.96 o 
 -15  11  17      987.80      876.03    102.02 o 
 -13  11  17        5.80       -1.36     55.28 o 
 -11  11  17       89.68      149.53     95.63 o 
  -9  11  17      178.52      180.73     66.48 o 
  -7  11  17       68.06       99.78     65.30 o 
  -5  11  17      135.26      279.23     74.77 o 
  -3  11  17      276.59      380.13     81.34 o 
  -1  11  17      716.40     1046.37    150.74 o 
   1  11  17      122.99      186.48     46.22 o 
   3  11  17        0.14      -29.13     41.65 o 
   5  11  17      562.51      573.75     73.31 o 
   7  11  17      505.02      559.84     75.29 o 
 -12  12  17     2871.76     3129.75    167.76 o 
 -10  12  17       95.77       83.10     82.66 o 
  -8  12  17     1044.55     1060.58    111.00 o 
  -6  12  17     2448.75     2608.22    155.22 o 
  -4  12  17      748.14      934.81    153.17 o 
  -2  12  17      282.68      296.55     87.53 o 
   0  12  17      693.92      611.98    104.55 o 
   2  12  17      493.79      562.90    115.89 o 
   4  12  17      658.82      712.33     88.43 o 
   6  12  17       27.98      -33.51     46.90 o 
  -7  13  17      106.04      178.80     76.38 o 
  -5  13  17       95.36       57.32     70.42 o 
  -3  13  17       69.29      -18.36     85.10 o 
  -1  13  17      135.84       76.86     72.72 o 
   1  13  17        5.26       42.68     55.13 o 
 -22   0  18     4967.61     5048.99    316.07 o 
 -20   0  18     3173.59     3184.99    246.37 o 
 -18   0  18       25.69       74.56     89.15 o 
 -16   0  18      548.52      671.04    128.05 o 
 -14   0  18     1725.16     1573.86    160.47 o 
 -12   0  18     2976.69     3286.00    118.55 o 
 -10   0  18     4543.10     5055.41    165.61 o 
  -8   0  18      882.79     1064.85     84.81 o 
  -6   0  18     9349.85     9525.87    218.87 o 
  -4   0  18     9535.12     9250.67    331.47 o 
  -2   0  18      275.85      186.31     47.47 o 
   0   0  18     7198.95     7021.58    269.06 o 
   2   0  18      406.52      483.02     92.39 o 
   4   0  18        7.67       32.42     55.11 o 
   6   0  18      150.51      118.32     71.32 o 
   8   0  18      813.22     1006.56    132.91 o 
  10   0  18      369.78      376.04    106.98 o 
  12   0  18        9.44      -17.83     64.83 o 
  14   0  18      487.87      389.01    115.08 o 
  16   0  18      553.22      573.79    134.53 o 
 -23   1  18      114.61       85.25     80.75 o 
 -21   1  18       66.75       71.37     65.41 o 
 -19   1  18      514.91      422.78     88.05 o 
 -17   1  18      687.02      840.98    202.61 o 
 -15   1  18     1183.52     1157.38     87.12 o 
 -13   1  18      381.81      166.80     40.47 o 
 -11   1  18      242.62      100.67     29.14 o 
  -9   1  18      566.25      620.13     49.87 o 
  -7   1  18       54.66        8.37     27.06 o 
  -5   1  18       53.59       10.78     26.63 o 
  -3   1  18      358.77      355.90     42.35 o 
  -1   1  18      205.77      311.24     45.68 o 
   1   1  18       63.76       25.64     33.55 o 
   3   1  18     1091.14      954.13     84.60 o 
   5   1  18      202.10      333.65     63.01 o 
   7   1  18       26.08       33.09     44.74 o 
   9   1  18        9.89       44.93     50.25 o 
  11   1  18      110.33      212.30     65.30 o 
  13   1  18       12.18       75.83     57.87 o 
  15   1  18        5.95       51.87     58.45 o 
 -22   2  18     1468.20     1393.64    138.55 o 
 -20   2  18      308.46      336.16     86.39 o 
 -18   2  18      164.98      251.44     72.92 o 
 -16   2  18     1105.06     1057.79     76.66 o 
 -14   2  18     2689.67     2877.17    106.86 o 
 -12   2  18     1547.20     1518.99     67.67 o 
 -10   2  18      238.34      213.14     32.33 o 
  -8   2  18     2954.84     3042.30     76.36 o 
  -6   2  18     1323.89     1446.11     65.90 o 
  -4   2  18     2520.21     2640.65    115.31 o 
  -2   2  18       54.10       25.52     46.13 o 
   0   2  18     1923.42     1859.32     85.69 o 
   2   2  18     1119.92     1338.65     77.16 o 
   4   2  18     1184.31     1274.38     66.76 o 
   6   2  18       32.24       11.20     32.93 o 
   8   2  18      200.92      216.88     62.39 o 
  10   2  18      173.02      158.97     58.42 o 
  12   2  18       13.12       82.66     56.16 o 
  14   2  18        8.00       82.81     56.65 o 
  16   2  18        8.67       34.01     74.56 o 
 -23   3  18      353.32      255.99     90.92 o 
 -21   3  18        8.11      103.78     82.14 o 
 -19   3  18     2363.89     2498.62    116.66 o 
 -17   3  18     2082.99     2074.51    155.44 o 
 -15   3  18        1.61      -31.96     35.37 o 
 -13   3  18     1625.72     1597.00     83.17 o 
 -11   3  18     2969.21     3239.68    125.40 o 
  -9   3  18     3034.06     3188.74     79.95 o 
  -7   3  18      161.52       83.01     32.52 o 
  -5   3  18      756.76      733.18     61.79 o 
  -3   3  18     3289.86     3478.26    112.61 o 
  -1   3  18     1260.68     1476.23     78.51 o 
   1   3  18       14.43       -2.91     29.83 o 
   3   3  18     1097.12      961.78     61.97 o 
   5   3  18      648.16      837.36     68.05 o 
   7   3  18       70.78      122.51     58.67 o 
   9   3  18       32.94       99.34     52.06 o 
  11   3  18      335.85      411.55     75.01 o 
  13   3  18       43.57       56.56     56.12 o 
  15   3  18       35.14       73.73     60.10 o 
 -22   4  18      333.37      219.70     94.13 o 
 -20   4  18      137.58       75.49     55.23 o 
 -18   4  18      780.99      792.92     99.02 o 
 -16   4  18      978.72      798.05    119.72 o 
 -14   4  18      158.78      167.66     44.81 o 
 -12   4  18     1224.70     1237.17     93.87 o 
 -10   4  18      152.51      250.13     54.46 o 
  -8   4  18      589.96      654.32     49.06 o 
  -6   4  18      328.66      261.38     36.91 o 
  -4   4  18      623.25      659.23     49.33 o 
  -2   4  18      997.79      978.18     69.72 o 
   0   4  18      584.93      561.21     64.27 o 
   2   4  18      876.12      703.76     65.80 o 
   4   4  18        0.25       11.77     37.72 o 
   6   4  18        4.88       37.65     34.94 o 
   8   4  18        4.97      -26.45     39.23 o 
  10   4  18        0.64      -17.35     36.80 o 
  12   4  18        1.55      -51.61     46.32 o 
  14   4  18       24.59      -15.28     53.83 o 
 -21   5  18       32.07       10.54     48.52 o 
 -19   5  18     1329.88     1396.16    134.34 o 
 -17   5  18     1888.83     1780.26    124.80 o 
 -15   5  18      327.31      258.51     54.13 o 
 -13   5  18       62.90       48.22     46.16 o 
 -11   5  18     1634.91     1333.92    104.55 o 
  -9   5  18     1686.70     1814.32    133.72 o 
  -7   5  18      286.31      368.73     43.63 o 
  -5   5  18     2011.28     2092.32     78.25 o 
  -3   5  18     3966.61     4300.39    215.03 o 
  -1   5  18      362.25      394.60     74.67 o 
   1   5  18      638.64      672.95     65.02 o 
   3   5  18      710.11      817.51     68.61 o 
   5   5  18     1004.10      958.28    212.88 o 
   7   5  18       75.69      106.77     59.17 o 
   9   5  18       74.82       58.36     41.42 o 
  11   5  18      579.49      511.89     85.27 o 
  13   5  18      415.92      486.71     87.21 o 
  15   5  18        3.06       69.70     82.66 o 
 -20   6  18     1560.37     1470.87    100.05 o 
 -18   6  18      383.02      425.38     73.99 o 
 -16   6  18      385.23      260.44     62.26 o 
 -14   6  18     1237.30     1061.17     90.73 o 
 -12   6  18     2180.16     2213.71    117.88 o 
 -10   6  18      440.17      347.90     65.62 o 
  -8   6  18      222.42      205.15     57.27 o 
  -6   6  18     7145.61     6784.35    137.01 o 
  -4   6  18      678.60      723.86     55.61 o 
  -2   6  18      512.18      455.03     49.19 o 
   0   6  18       11.01       84.46     40.37 o 
   2   6  18      347.31      364.18     49.11 o 
   4   6  18       39.46       12.76     52.01 o 
   6   6  18      608.46      620.24     67.27 o 
   8   6  18      509.45      561.62     68.20 o 
  10   6  18       28.59       30.40     42.88 o 
  12   6  18        5.32       39.81     47.41 o 
  14   6  18       34.18      -38.09     52.76 o 
 -19   7  18      264.05      404.58     75.41 o 
 -17   7  18      725.68      738.93    208.28 o 
 -15   7  18      263.22      278.67     64.24 o 
 -13   7  18      673.07      796.69    127.24 o 
 -11   7  18     3046.17     3256.77    142.04 o 
  -9   7  18      550.44      794.97     86.42 o 
  -7   7  18       39.18       59.68    109.41 o 
  -5   7  18      984.97     1209.28     67.97 o 
  -3   7  18      344.74      461.28     50.93 o 
  -1   7  18     1248.87     1361.16     72.27 o 
   1   7  18      349.70      377.07     44.02 o 
   3   7  18        0.38       17.70     37.64 o 
   5   7  18      845.96      993.24     89.48 o 
   7   7  18      405.38      477.17     64.39 o 
   9   7  18        9.05       53.52     44.33 o 
  11   7  18       15.24       27.83     49.60 o 
  13   7  18       12.30       66.90     64.75 o 
 -18   8  18       75.77      -53.49     94.01 o 
 -16   8  18     1320.25     1072.74    170.19 o 
 -14   8  18     4617.41     4354.87    395.49 o 
 -12   8  18      596.73      685.11    122.38 o 
 -10   8  18      439.23      405.67     71.55 o 
  -8   8  18     1199.65     1458.95    184.78 o 
  -6   8  18     4005.46     4180.49    165.91 o 
  -4   8  18        9.34       58.50     52.17 o 
  -2   8  18      265.86      295.80     50.53 o 
   0   8  18     2274.17     2352.19     93.51 o 
   2   8  18     3374.96     3450.29    148.17 o 
   4   8  18     2025.06     1923.34    103.05 o 
   6   8  18       36.01       43.50     44.06 o 
   8   8  18      385.15      496.04     69.41 o 
  10   8  18       48.54       17.26     45.17 o 
  12   8  18        0.46      -31.52     58.82 o 
 -17   9  18       45.53       59.35    136.15 o 
 -15   9  18       46.05       81.29     55.28 o 
 -13   9  18      207.26      186.37     59.88 o 
 -11   9  18      345.85      316.43     70.02 o 
  -9   9  18      498.24      496.46     79.05 o 
  -7   9  18      138.41       99.14     69.70 o 
  -5   9  18      218.65       95.50     61.40 o 
  -3   9  18      768.38      643.90     96.44 o 
  -1   9  18      103.25      -10.79     38.56 o 
   1   9  18        0.96        3.03     35.31 o 
   3   9  18        9.56       39.12     34.43 o 
   5   9  18       61.27       53.33     44.79 o 
   7   9  18       48.66       51.02     45.01 o 
   9   9  18       44.73      117.24     65.41 o 
 -16  10  18      230.86      418.09     80.51 o 
 -14  10  18      939.14     1082.53    106.30 o 
 -12  10  18       50.23      145.75     98.06 o 
 -10  10  18      106.19      246.27    122.38 o 
  -8  10  18      379.20      322.99     69.64 o 
  -6  10  18     1883.77     2202.22    136.97 o 
  -4  10  18      300.73      293.36     76.38 o 
  -2  10  18      258.65      286.02     75.70 o 
   0  10  18      412.82      427.99     65.37 o 
   2  10  18       83.80       93.46     66.34 o 
   4  10  18       12.85      -20.45     35.78 o 
   6  10  18        0.35       30.33     40.39 o 
   8  10  18       13.96       87.48     61.89 o 
 -13  11  18       37.31       17.44     59.97 o 
 -11  11  18      824.29      758.97    100.77 o 
  -9  11  18      537.75      301.30     88.34 o 
  -7  11  18      116.80       13.24     59.88 o 
  -5  11  18     1119.97      941.56    124.00 o 
  -3  11  18      979.48     1126.97    112.37 o 
  -1  11  18      419.91      555.00     94.12 o 
   1  11  18        0.01       33.80     74.55 o 
   3  11  18      308.07      206.99     67.89 o 
   5  11  18      578.61      473.89     71.01 o 
 -10  12  18      184.63      213.11     79.42 o 
  -8  12  18       19.43       84.30     62.31 o 
  -6  12  18       12.28       55.72     62.98 o 
  -4  12  18        7.94       74.56     60.10 o 
  -2  12  18       78.44       81.46     67.16 o 
   0  12  18       39.43       80.03     72.82 o 
   2  12  18       44.92      148.52     62.30 o 
 -21   1  19      168.10      131.23     81.89 o 
 -19   1  19      975.99     1043.06    114.60 o 
 -17   1  19     1106.20     1245.90    116.12 o 
 -15   1  19       32.89      115.87     72.77 o 
 -13   1  19     1342.11     1241.43     77.20 o 
 -11   1  19     8448.97     9025.46    172.42 o 
  -9   1  19      214.63      322.83     43.33 o 
  -7   1  19      223.93      198.65     46.79 o 
  -5   1  19     2691.53     2713.76     90.31 o 
  -3   1  19     4638.84     4911.33    132.53 o 
  -1   1  19       85.98       89.07     35.66 o 
   1   1  19      841.59      785.63     78.86 o 
   3   1  19      574.58      480.20    136.15 o 
   5   1  19      451.77      466.13     84.28 o 
   7   1  19        0.47       53.90     47.55 o 
   9   1  19        4.95      139.96     54.43 o 
  11   1  19      369.41      552.65     84.79 o 
  13   1  19        1.46      -12.69     52.39 o 
  15   1  19        2.45       29.92     60.61 o 
 -22   2  19      469.01      343.34    100.16 o 
 -20   2  19     1284.75     1315.93    129.27 o 
 -18   2  19       11.23      -17.06     59.97 o 
 -16   2  19     2945.62     3052.50    116.85 o 
 -14   2  19     2253.25     2313.39    137.25 o 
 -12   2  19     1202.67     1065.44     60.10 o 
 -10   2  19      720.22      560.80     51.13 o 
  -8   2  19     1447.23     1471.89     70.84 o 
  -6   2  19     9209.47     9187.31    186.34 o 
  -4   2  19       23.85       -8.60     31.58 o 
  -2   2  19     1592.90     1652.75     94.62 o 
   0   2  19     1899.88     1691.45     85.88 o 
   2   2  19       83.79       89.83     39.81 o 
   4   2  19      558.16      686.38    150.74 o 
   6   2  19     1018.03     1127.54     97.34 o 
   8   2  19      799.84      848.52     92.26 o 
  10   2  19      600.84      579.02     87.11 o 
  12   2  19       39.36      135.25     63.42 o 
  14   2  19        0.12       29.47     56.31 o 
 -21   3  19       21.71      -40.81     69.89 o 
 -19   3  19     2318.64     2423.64    116.25 o 
 -17   3  19      559.13      595.87     74.74 o 
 -15   3  19       21.25        3.09     39.45 o 
 -13   3  19      234.41      274.49     49.50 o 
 -11   3  19      747.03      675.82     51.38 o 
  -9   3  19      173.34      246.56     37.99 o 
  -7   3  19      169.07      157.23     41.93 o 
  -5   3  19      937.16      735.90     88.25 o 
  -3   3  19     3009.97     2940.56    108.38 o 
  -1   3  19      809.72      697.45     63.68 o 
   1   3  19       11.58      -27.88     32.92 o 
   3   3  19       44.83       47.60     38.95 o 
   5   3  19        1.39        7.03     34.60 o 
   7   3  19       83.78      170.94     46.43 o 
   9   3  19       43.34       34.02     48.65 o 
  11   3  19        0.11      -14.92     49.37 o 
  13   3  19        0.56       22.51     56.72 o 
  15   3  19       21.20        1.95     59.02 o 
 -20   4  19     1902.40     2195.58    116.01 o 
 -18   4  19      179.09      247.50     58.93 o 
 -16   4  19     2747.76     2568.35    113.06 o 
 -14   4  19     3426.95     3601.44    147.44 o 
 -12   4  19      993.52     1194.83    178.29 o 
 -10   4  19     1298.80     1392.74     93.36 o 
  -8   4  19     3996.79     3995.33    102.72 o 
  -6   4  19     9372.64     9397.37    193.96 o 
  -4   4  19       34.98       26.39     34.94 o 
  -2   4  19     1384.69     1421.44     83.37 o 
   0   4  19     1206.20     1076.99     76.41 o 
   2   4  19       42.09       87.97     41.56 o 
   4   4  19      380.77      298.85     51.40 o 
   6   4  19      444.52      445.71     61.05 o 
   8   4  19      465.08      579.11     68.87 o 
  10   4  19       59.98       39.38     52.68 o 
  12   4  19       52.40       10.76     52.68 o 
  14   4  19       25.95      -12.23     76.18 o 
 -21   5  19     1192.36     1265.67    100.30 o 
 -19   5  19     1698.28     1935.91    109.18 o 
 -17   5  19      439.69      520.15     67.37 o 
 -15   5  19        0.04       44.74     50.21 o 
 -13   5  19      688.63      570.79     76.99 o 
 -11   5  19      698.40      602.16     81.85 o 
  -9   5  19        1.68       18.79     43.43 o 
  -7   5  19        0.29      -25.23     27.17 o 
  -5   5  19     7040.83     7068.78    139.66 o 
  -3   5  19      935.59      818.78     69.80 o 
  -1   5  19      656.77      791.19     69.50 o 
   1   5  19        6.86        1.31     37.46 o 
   3   5  19        0.39       27.85     35.05 o 
   5   5  19      185.07      174.52     48.00 o 
   7   5  19      144.52      129.63     47.35 o 
   9   5  19        0.55       31.82     41.44 o 
  11   5  19        0.58       24.41     44.01 o 
  13   5  19        0.16       49.73     56.45 o 
 -20   6  19      899.47     1011.81    106.26 o 
 -18   6  19      129.44      187.25     67.76 o 
 -16   6  19      471.57      600.19     82.04 o 
 -14   6  19     1037.75     1305.91    101.49 o 
 -12   6  19       80.47      107.52    115.89 o 
 -10   6  19      293.80      274.64     62.83 o 
  -8   6  19     2304.26     2824.55    131.63 o 
  -6   6  19     1421.32     1647.16     78.37 o 
  -4   6  19      204.57      226.94     53.11 o 
  -2   6  19      222.49      233.10     56.23 o 
   0   6  19      577.53      704.48     69.85 o 
   2   6  19      196.43      189.70     50.19 o 
   4   6  19       47.99       13.46     52.61 o 
   6   6  19      566.79      554.33     98.56 o 
   8   6  19      986.98     1288.91     93.25 o 
  10   6  19       81.72      146.30     54.35 o 
  12   6  19        9.97       24.24     47.02 o 
 -19   7  19     3708.08     4157.86    177.57 o 
 -17   7  19     1838.06     1651.68    141.83 o 
 -15   7  19       57.32      151.19     64.79 o 
 -13   7  19     1353.09     1244.57    153.17 o 
 -11   7  19     1172.83     1230.74    100.31 o 
  -9   7  19      660.20      611.09     81.00 o 
  -7   7  19      131.66      209.66     62.92 o 
  -5   7  19     3894.96     3697.89    108.69 o 
  -3   7  19     4238.32     4306.89    118.42 o 
  -1   7  19     1873.41     1948.28    102.31 o 
   1   7  19      285.70      252.54     56.18 o 
   3   7  19      944.83      965.69     79.85 o 
   5   7  19       27.02       36.83     42.11 o 
   7   7  19      132.44      145.90     52.04 o 
   9   7  19       76.16        5.96     45.01 o 
  11   7  19      135.25       97.93     55.37 o 
 -18   8  19       81.07       -4.98     94.82 o 
 -16   8  19       90.25       72.23     88.34 o 
 -14   8  19        2.68       -6.91     51.91 o 
 -12   8  19      189.20      201.00     65.03 o 
 -10   8  19       86.62       92.74     94.01 o 
  -8   8  19        2.40       33.22     50.04 o 
  -6   8  19        1.42        8.00     59.16 o 
  -4   8  19      646.42      616.57    132.10 o 
  -2   8  19      187.51      166.32     46.56 o 
   0   8  19       75.57       -9.98     34.58 o 
   2   8  19        0.54       12.95     36.29 o 
   4   8  19      220.26      165.31     52.93 o 
   6   8  19       70.45       64.33     48.61 o 
   8   8  19        2.27       21.09     50.81 o 
  10   8  19       48.43       45.97     82.00 o 
 -15   9  19        0.31      -49.07     47.98 o 
 -13   9  19      789.93      871.42     95.71 o 
 -11   9  19     1308.72     1357.82    111.38 o 
  -9   9  19     1126.86     1157.72    105.86 o 
  -7   9  19        0.98      -47.02     53.71 o 
  -5   9  19      468.04      599.25     86.72 o 
  -3   9  19       43.23       55.59     60.55 o 
  -1   9  19        2.38       -4.24     36.70 o 
   1   9  19       62.55       82.50     41.41 o 
   3   9  19      247.45      235.17     56.37 o 
   5   9  19       30.27       82.19     48.22 o 
   7   9  19        4.40       65.98     52.08 o 
   9   9  19      170.35       88.20     65.30 o 
 -14  10  19      655.19      545.46     88.79 o 
 -12  10  19      754.41      885.78    101.31 o 
 -10  10  19        7.71      -43.87     99.68 o 
  -8  10  19      137.12        8.10     55.29 o 
  -6  10  19      136.36      164.96     71.96 o 
  -4  10  19       67.77       20.06     61.89 o 
  -2  10  19      390.23      423.81    132.10 o 
   0  10  19      275.34      282.05     71.83 o 
   2  10  19       48.48       62.70     43.17 o 
   4  10  19      774.32      641.11    148.82 o 
   6  10  19      220.62      198.00     60.11 o 
 -11  11  19      447.31      568.95     91.62 o 
  -9  11  19      426.50      451.75     88.64 o 
  -7  11  19       10.57      124.50     62.69 o 
  -5  11  19       19.88       33.54     66.81 o 
  -3  11  19       20.87      -26.67     89.96 o 
  -1  11  19       75.31      175.99     73.99 o 
   1  11  19      122.09       14.48     66.95 o 
   3  11  19      113.41      145.15     53.05 o 
  -4  12  19       94.63      215.42    115.89 o 
 -20   0  20      322.01      345.24    128.05 o 
 -18   0  20     1108.21     1314.52    175.05 o 
 -16   0  20     2607.05     2915.93    220.44 o 
 -14   0  20     1461.44     1536.58    165.33 o 
 -12   0  20      149.46       -8.10    141.02 o 
 -10   0  20     3431.02     3164.43    141.51 o 
  -8   0  20     5352.33     5239.46    175.86 o 
  -6   0  20      533.93      598.62     73.92 o 
  -4   0  20      138.35       90.18     47.50 o 
  -2   0  20      310.24      144.26     66.46 o 
   0   0  20      934.27      883.37    121.56 o 
   2   0  20      207.20      269.06     87.53 o 
   4   0  20       32.33      -25.93     56.73 o 
   6   0  20      156.39      293.38     94.01 o 
   8   0  20      360.31      210.71     87.53 o 
  10   0  20      312.25      486.26    121.56 o 
  12   0  20      226.62      108.60     95.63 o 
  14   0  20       69.39      141.02     95.63 o 
 -21   1  20      434.21      128.49    142.64 o 
 -19   1  20      884.05      842.75    113.47 o 
 -17   1  20       76.81       60.19     63.23 o 
 -15   1  20       20.58      102.92     63.04 o 
 -13   1  20      165.14       81.98     54.47 o 
 -11   1  20     2749.65     2921.98    138.73 o 
  -9   1  20     1315.10     1332.71     70.68 o 
  -7   1  20     1451.55     1408.44    108.55 o 
  -5   1  20      251.65      187.88     42.91 o 
  -3   1  20       49.95      -13.55     32.58 o 
  -1   1  20       16.15       13.41     36.78 o 
   1   1  20      120.74      117.67     59.97 o 
   3   1  20        0.91        4.93     39.43 o 
   5   1  20       18.31       63.29     48.62 o 
   7   1  20        0.00       -7.17     45.67 o 
   9   1  20       15.62       62.75     54.36 o 
  11   1  20       38.59       54.14     62.46 o 
  13   1  20        0.07       43.13     61.60 o 
 -20   2  20       19.23      134.52     75.13 o 
 -18   2  20      214.56      213.95     80.80 o 
 -16   2  20      835.71      921.04     77.95 o 
 -14   2  20      518.37      532.72     70.04 o 
 -12   2  20        0.46       35.03     34.04 o 
 -10   2  20     1667.89     1630.95     77.08 o 
  -8   2  20     2218.81     2330.52    100.45 o 
  -6   2  20      972.69      941.07     70.21 o 
  -4   2  20     1859.37     1769.11     90.11 o 
  -2   2  20     1119.66      947.28    115.92 o 
   0   2  20      557.55      587.81     61.76 o 
   2   2  20      257.78      346.88     64.06 o 
   4   2  20       22.39       12.23     42.97 o 
   6   2  20      933.59     1153.09    103.15 o 
   8   2  20      156.01      194.43     64.69 o 
  10   2  20       50.28       76.58     56.12 o 
  12   2  20       29.28       32.92     59.47 o 
 -21   3  20      578.78      432.23    102.53 o 
 -19   3  20     1431.72     1371.35     97.26 o 
 -17   3  20      396.22      446.59     63.93 o 
 -15   3  20      221.95       48.73     43.19 o 
 -13   3  20     1808.08     1700.17    137.18 o 
 -11   3  20     3433.14     3527.03    158.15 o 
  -9   3  20       43.66      -33.57     31.18 o 
  -7   3  20       86.38      118.95     41.83 o 
  -5   3  20      978.56      957.13     71.72 o 
  -3   3  20        3.28        9.64     33.48 o 
  -1   3  20      150.53       39.55     35.33 o 
   1   3  20      835.71      889.53    118.51 o 
   3   3  20      258.12      279.36     56.41 o 
   5   3  20      449.55      431.13     58.85 o 
   7   3  20        8.92       65.18     52.68 o 
   9   3  20       97.63       61.68     54.21 o 
  11   3  20      216.08      322.22     77.80 o 
  13   3  20       25.02       79.70     60.10 o 
 -20   4  20      209.71      210.98     72.91 o 
 -18   4  20       68.43      123.44     48.82 o 
 -16   4  20       20.39       21.84     41.63 o 
 -14   4  20      169.11      205.20     59.34 o 
 -12   4  20      494.17      640.89     74.37 o 
 -10   4  20      106.53       19.34     45.11 o 
  -8   4  20     1482.50     1515.83     87.94 o 
  -6   4  20      441.14      502.20    108.05 o 
  -4   4  20       47.06       24.39     35.52 o 
  -2   4  20       12.93       24.69     38.51 o 
   0   4  20       94.04       33.88     39.22 o 
   2   4  20      130.95       95.94     45.47 o 
   4   4  20      145.02      182.35     50.69 o 
   6   4  20      147.39      155.14     83.78 o 
   8   4  20       31.07       69.77     54.43 o 
  10   4  20       21.22      -34.19     49.81 o 
  12   4  20       18.58       -1.29     56.12 o 
 -19   5  20      710.11      771.61     95.34 o 
 -17   5  20      884.54      954.76    107.79 o 
 -15   5  20      362.61      349.85     88.34 o 
 -13   5  20     2631.78     2867.10    261.77 o 
 -11   5  20     3328.41     3412.38    142.75 o 
  -9   5  20      885.72      852.58     81.84 o 
  -7   5  20      745.71      971.01     77.21 o 
  -5   5  20      706.69      904.33     74.48 o 
  -3   5  20      599.29      816.03     95.30 o 
  -1   5  20       21.45       77.19     42.12 o 
   1   5  20     1418.38     1566.42     93.40 o 
   3   5  20     1920.01     2336.02    112.33 o 
   5   5  20      910.68     1016.94    127.06 o 
   7   5  20      141.24      132.94     48.23 o 
   9   5  20       39.07       15.83     43.37 o 
  11   5  20        5.24      -18.82     52.68 o 
 -18   6  20     1076.51     1085.08    106.21 o 
 -16   6  20     2037.46     2042.63    161.28 o 
 -14   6  20      619.25      725.64    131.29 o 
 -12   6  20       90.29      231.14     62.08 o 
 -10   6  20     1397.17     1335.68     99.55 o 
  -8   6  20     3324.68     3548.43    147.11 o 
  -6   6  20     1262.32     1140.11     67.96 o 
  -4   6  20      355.89      179.18     50.86 o 
  -2   6  20     1265.26     1096.15     82.97 o 
   0   6  20      906.00      913.88     82.45 o 
   2   6  20      638.27      576.44     69.71 o 
   4   6  20      148.60      234.76     48.64 o 
   6   6  20      276.33      280.64     61.84 o 
   8   6  20        5.32      -10.51     41.81 o 
  10   6  20       27.78       53.46     51.47 o 
 -17   7  20      688.60      851.61    101.61 o 
 -15   7  20       18.97       33.96     51.92 o 
 -13   7  20      298.79      330.84    160.47 o 
 -11   7  20       43.97       23.10     53.66 o 
  -9   7  20      246.47      272.92     68.36 o 
  -7   7  20       80.31       41.17     52.51 o 
  -5   7  20      699.65      817.05    126.49 o 
  -3   7  20     1495.22     1699.01    100.33 o 
  -1   7  20      182.08      155.93     52.75 o 
   1   7  20      195.66      119.69     48.05 o 
   3   7  20       58.54      102.72     75.16 o 
   5   7  20       26.55       -3.55     59.67 o 
   7   7  20        0.26       51.62     46.47 o 
   9   7  20        0.29       71.55     51.74 o 
 -16   8  20     1813.78     1604.94    119.30 o 
 -14   8  20      658.47      751.38    128.05 o 
 -12   8  20        9.56       -9.30     50.56 o 
 -10   8  20     1465.44     1513.21    113.71 o 
  -8   8  20     1614.83     1587.82    117.05 o 
  -6   8  20      167.38      226.11     69.56 o 
  -4   8  20      608.74      590.51    111.03 o 
  -2   8  20      717.03      900.41     81.46 o 
   0   8  20      960.90      969.49     85.13 o 
   2   8  20      290.55      337.33     63.76 o 
   4   8  20      109.25       35.27     46.73 o 
   6   8  20      182.82      190.21     56.17 o 
   8   8  20      123.65      133.31     56.72 o 
 -13   9  20      107.88       76.52    131.29 o 
 -11   9  20      490.68      509.04     85.67 o 
  -9   9  20      287.77      344.07     78.27 o 
  -7   9  20      305.81      347.99    181.54 o 
  -5   9  20        2.57       26.59     60.22 o 
  -3   9  20      308.44      275.10     78.26 o 
  -1   9  20      138.57      142.99     48.71 o 
   1   9  20       92.34      171.73     54.58 o 
   3   9  20       18.22       55.86     43.37 o 
   5   9  20       12.73      -50.93     41.95 o 
 -12  10  20        6.00       31.46     59.88 o 
 -10  10  20      188.63      159.46     70.84 o 
  -8  10  20      386.76      466.03     87.58 o 
  -6  10  20      630.97      663.75     95.63 o 
  -4  10  20      150.94       49.91     68.08 o 
  -2  10  20      215.82      260.34     81.36 o 
   0  10  20      979.83      988.79    112.94 o 
   2  10  20      130.87      113.25     57.12 o 
   4  10  20      159.77      245.84     60.47 o 
  -7  11  20      329.80      225.16     77.08 o 
  -5  11  20      506.43      519.08     96.13 o 
  -3  11  20      148.34      105.69     72.04 o 
  -1  11  20       57.20       56.53     75.24 o 
 -19   1  21      824.98      803.35    197.75 o 
 -17   1  21      170.89       69.78     68.19 o 
 -15   1  21      128.90       -2.70     60.78 o 
 -13   1  21     2672.58     2603.71     99.05 o 
 -11   1  21     1231.65     1622.06     79.86 o 
  -9   1  21      385.17      494.53     53.35 o 
  -7   1  21     4470.59     4640.57    168.11 o 
  -5   1  21     6788.49     6753.81    166.21 o 
  -3   1  21      126.05      111.97     40.62 o 
  -1   1  21       30.83       63.41     46.95 o 
   1   1  21      533.42      593.90     78.98 o 
   3   1  21      744.51      769.28     87.67 o 
   5   1  21      442.33      408.03     74.91 o 
   7   1  21        0.58       33.24     50.99 o 
   9   1  21      312.80      331.38     78.35 o 
  11   1  21      161.05      158.95     70.31 o 
 -20   2  21        2.55      -95.77     74.75 o 
 -18   2  21      173.07      178.90     78.00 o 
 -16   2  21      860.94      921.36    110.01 o 
 -14   2  21     1196.44     1464.67    158.03 o 
 -12   2  21        1.43       43.03     43.64 o 
 -10   2  21     1733.65     1749.02     95.33 o 
  -8   2  21     1102.95     1145.88    113.83 o 
  -6   2  21       50.74      -21.96     34.06 o 
  -4   2  21      743.55      711.45     67.00 o 
  -2   2  21       20.39       30.05     46.40 o 
   0   2  21     1264.31     1356.73    104.87 o 
   2   2  21      159.86      209.87     57.17 o 
   4   2  21        7.93      -10.83     43.51 o 
   6   2  21      361.49      435.09    154.79 o 
   8   2  21      119.40      109.67     61.31 o 
  10   2  21       17.45       81.30     62.27 o 
  12   2  21        1.17       51.82     76.18 o 
 -19   3  21      579.59      665.20     80.88 o 
 -17   3  21       19.67       94.34     53.25 o 
 -15   3  21       61.58      102.90     49.79 o 
 -13   3  21      820.68      956.31    149.12 o 
 -11   3  21      538.47      651.67     88.77 o 
  -9   3  21       90.07       10.34     37.99 o 
  -7   3  21       12.87      -30.38     51.67 o 
  -5   3  21      666.36      816.14    120.16 o 
  -3   3  21       61.23       97.64     42.15 o 
  -1   3  21       37.41        6.60     34.33 o 
   1   3  21       64.27       56.59     40.68 o 
   3   3  21      160.12      201.58     60.92 o 
   5   3  21        0.26       70.27     52.14 o 
   7   3  21       77.64       29.64     51.42 o 
   9   3  21       34.50        5.59     64.83 o 
  11   3  21       28.35      -11.57     63.21 o 
 -18   4  21      644.01      660.56     89.48 o 
 -16   4  21      763.58      831.01     92.86 o 
 -14   4  21      145.11      201.00     93.20 o 
 -12   4  21       27.46      158.84     95.63 o 
 -10   4  21     1449.31     1485.82    171.00 o 
  -8   4  21      550.12      635.47     67.11 o 
  -6   4  21      181.93      306.40     55.21 o 
  -4   4  21      665.14      648.33     67.18 o 
  -2   4  21       14.98       -3.44     36.89 o 
   0   4  21       40.06        2.77     38.90 o 
   2   4  21      339.89      307.52     58.37 o 
   4   4  21      269.53      306.82     59.97 o 
   6   4  21      547.27      646.58     89.31 o 
   8   4  21       38.21       89.43     64.83 o 
  10   4  21       10.46       10.50     57.17 o 
 -17   5  21      187.34      212.33     71.89 o 
 -15   5  21      400.58      388.97    117.51 o 
 -13   5  21      399.74      401.96     89.96 o 
 -11   5  21       91.46      -16.97     71.32 o 
  -9   5  21      221.53      102.11     95.63 o 
  -7   5  21      796.91      709.71     89.34 o 
  -5   5  21       85.47      127.58     54.14 o 
  -3   5  21      227.85      195.13     52.48 o 
  -1   5  21        3.85      -29.88     38.20 o 
   1   5  21       25.09      -40.82     39.06 o 
   3   5  21        0.71      -10.06     42.06 o 
   5   5  21       21.92        9.59     51.98 o 
   7   5  21       28.52       62.34     47.21 o 
   9   5  21       66.63       60.21     61.76 o 
 -16   6  21      980.39      994.43    102.67 o 
 -14   6  21      393.17      464.02     80.65 o 
 -12   6  21        0.04        7.42     52.46 o 
 -10   6  21      418.93      379.65     69.45 o 
  -8   6  21      607.79      554.33    131.29 o 
  -6   6  21      445.82      517.83    120.75 o 
  -4   6  21       56.12      117.41     48.54 o 
  -2   6  21      645.97      703.26     74.50 o 
   0   6  21      187.65      296.59     59.83 o 
   2   6  21       14.50       23.71     45.33 o 
   4   6  21      126.21       87.96     53.52 o 
   6   6  21      139.84      192.87     60.74 o 
   8   6  21        4.30       60.74     47.35 o 
 -15   7  21      496.51      459.35     83.22 o 
 -13   7  21     2381.46     2539.59    139.78 o 
 -11   7  21     1162.94     1254.05    104.32 o 
  -9   7  21      194.86      135.92     62.24 o 
  -7   7  21      937.19      842.85    160.47 o 
  -5   7  21     1328.36     1521.07    130.64 o 
  -3   7  21     1006.34     1062.99     86.55 o 
  -1   7  21       27.16       -8.13     44.15 o 
   1   7  21      460.07      514.79     70.36 o 
   3   7  21      531.75      570.23     76.04 o 
   5   7  21      192.10      323.66     64.11 o 
   7   7  21      323.07      347.61     72.38 o 
 -14   8  21      168.47      153.39     71.05 o 
 -12   8  21       46.70       48.15     57.92 o 
 -10   8  21       15.88      -35.29     55.15 o 
  -8   8  21       34.06       59.56     79.42 o 
  -6   8  21        8.54      -15.51     58.35 o 
  -4   8  21      434.86      205.85    116.70 o 
  -2   8  21      106.57      234.70     58.67 o 
   0   8  21       27.28        1.39     51.63 o 
   2   8  21      360.34      295.88     70.12 o 
   4   8  21       10.69      -30.05     41.60 o 
   6   8  21      154.32       35.62     51.28 o 
 -11   9  21      514.25      623.72     99.68 o 
  -9   9  21        3.92      -28.54    108.60 o 
  -7   9  21      236.95      205.16     72.82 o 
  -5   9  21     1210.60     1488.66    121.09 o 
  -3   9  21      877.17      559.20    160.47 o 
  -1   9  21       62.35      -10.18     66.98 o 
   1   9  21      101.34      223.21     61.59 o 
   3   9  21        1.44       14.00     49.63 o 
  -8  10  21      430.23      604.43    226.11 o 
  -6  10  21       94.63       81.31     72.54 o 
  -4  10  21      143.67      127.24     72.54 o 
  -2  10  21        0.92       19.45    113.46 o 
   0  10  21      150.52      228.54    141.02 o 
 -18   0  22     2180.45     2220.58    228.54 o 
 -16   0  22     1552.19     2001.76    200.99 o 
 -14   0  22      268.96      457.08    119.94 o 
 -12   0  22       52.65      -17.37     50.57 o 
 -10   0  22      811.76     1250.56    296.62 o 
  -8   0  22      660.05      775.73     89.97 o 
  -6   0  22      250.68      322.55     87.53 o 
  -4   0  22      626.08      638.62    115.08 o 
  -2   0  22      393.56      602.96    111.84 o 
   0   0  22     2517.75     2653.35    196.12 o 
   2   0  22       79.09       92.39     79.42 o 
   4   0  22      565.06      461.95    115.08 o 
   6   0  22      335.57      612.69    129.67 o 
   8   0  22      125.11      354.97    111.84 o 
  10   0  22        4.84        3.24     89.15 o 
 -19   1  22      294.79      376.60    100.86 o 
 -17   1  22       17.58       48.34     68.19 o 
 -15   1  22      769.04      857.22    108.27 o 
 -13   1  22      269.17      232.85     58.28 o 
 -11   1  22      123.75      203.06     45.20 o 
  -9   1  22      134.29      162.91     46.84 o 
  -7   1  22       63.18       17.68     38.16 o 
  -5   1  22      657.61      690.44     69.90 o 
  -3   1  22      105.40       90.07     48.10 o 
  -1   1  22       23.36       52.93     46.82 o 
   1   1  22      538.48      594.56     83.04 o 
   3   1  22      137.77      144.35     99.68 o 
   5   1  22        0.02      -22.69     45.84 o 
   7   1  22       27.78      -28.70     52.39 o 
   9   1  22        1.53      100.19     59.02 o 
 -18   2  22     1471.01     1437.70    149.93 o 
 -16   2  22      374.26      300.09     89.97 o 
 -14   2  22      191.15      184.78    106.98 o 
 -12   2  22       95.89       20.03    110.22 o 
 -10   2  22      577.72      637.18     69.18 o 
  -8   2  22      497.06      710.69     70.98 o 
  -6   2  22       60.85      118.88     56.79 o 
  -4   2  22      127.27       84.49     41.95 o 
  -2   2  22        2.37      -40.80     51.87 o 
   0   2  22      373.37      409.26     72.77 o 
   2   2  22        1.69       -8.73     44.52 o 
   4   2  22      176.03      205.00     65.06 o 
   6   2  22       50.00        8.18     50.53 o 
   8   2  22      127.73       39.21     60.71 o 
  10   2  22       25.54       -6.83     69.70 o 
 -17   3  22      113.13      236.65    108.60 o 
 -15   3  22     1435.35     1261.03    175.05 o 
 -13   3  22     1873.99     1795.92    188.02 o 
 -11   3  22      108.53      208.01     66.58 o 
  -9   3  22      148.54      135.06     46.32 o 
  -7   3  22      241.18      249.25     89.87 o 
  -5   3  22      886.95      824.97     74.72 o 
  -3   3  22        1.07       16.32     40.60 o 
  -1   3  22       10.08       23.32     40.83 o 
   1   3  22      175.54      133.91     58.42 o 
   3   3  22       80.83       64.90     52.57 o 
   5   3  22        3.90      -21.76     49.85 o 
   7   3  22       62.35       88.07     90.77 o 
   9   3  22       24.52       -9.36     56.02 o 
 -16   4  22       66.91      186.40    118.32 o 
 -14   4  22       10.31       55.11    100.49 o 
 -12   4  22      134.82      126.43     87.53 o 
 -10   4  22        0.01        4.73     56.31 o 
  -8   4  22      451.99      437.82     98.14 o 
  -6   4  22        2.72      -25.82     37.28 o 
  -4   4  22      260.04      331.18     75.90 o 
  -2   4  22      252.71      246.34     98.18 o 
   0   4  22      378.72      368.14     61.88 o 
   2   4  22        7.33       74.78     52.39 o 
   4   4  22        1.92      -34.30     49.46 o 
   6   4  22      189.16      289.95     81.85 o 
   8   4  22        0.53       -7.91     52.06 o 
 -15   5  22       23.69      -31.19     53.95 o 
 -13   5  22      723.72     1063.29    165.33 o 
 -11   5  22      300.13      267.44    118.32 o 
  -9   5  22       15.49       18.12     54.27 o 
  -7   5  22      922.04     1007.26     83.38 o 
  -5   5  22      360.18      448.85     67.70 o 
  -3   5  22       47.10      -19.63     43.11 o 
  -1   5  22      330.19      329.04     72.20 o 
   1   5  22      222.22      342.28     63.74 o 
   3   5  22       80.22      116.75     53.95 o 
   5   5  22       17.54      -22.78     46.58 o 
   7   5  22      190.60      349.08     78.46 o 
 -14   6  22        1.70        6.37     52.74 o 
 -12   6  22      213.18      239.89    116.70 o 
 -10   6  22      192.01      210.71    113.46 o 
  -8   6  22       58.31      241.51    111.84 o 
  -6   6  22      226.84      216.21     86.72 o 
  -4   6  22       38.36      -42.88     40.59 o 
  -2   6  22     1567.40     1521.65    100.90 o 
   0   6  22      241.49      365.28     66.49 o 
   2   6  22        3.90      -35.18     44.09 o 
   4   6  22        2.29       19.22     49.90 o 
   6   6  22       76.00        8.19     56.15 o 
 -13   7  22     1040.92     1234.80    110.56 o 
 -11   7  22      506.26      604.56    133.72 o 
  -9   7  22        3.22       17.83     84.28 o 
  -7   7  22      352.58      466.81    136.15 o 
  -5   7  22       36.63       -6.33     64.85 o 
  -3   7  22        0.15      -26.25     45.46 o 
  -1   7  22      369.80      524.98     74.80 o 
   1   7  22      189.24      180.70     60.10 o 
   3   7  22      410.89      468.86     74.46 o 
   5   7  22      163.43      138.49     60.21 o 
 -10   8  22     1757.32     1852.69    259.34 o 
  -8   8  22      371.00      343.62    141.02 o 
  -6   8  22        4.26       -3.24    100.49 o 
  -4   8  22       99.19       68.08    115.08 o 
  -2   8  22      969.47     1041.03    124.65 o 
   0   8  22       31.93       52.96     50.27 o 
   2   8  22       15.71       31.88     53.33 o 
  -7   9  22      371.07      178.27     75.78 o 
  -5   9  22      215.49      230.16    134.53 o 
  -3   9  22       45.85      141.02    124.81 o 
  -1   9  22       79.89       84.23     78.45 o 
 -17   1  23        0.85      145.07     81.37 o 
 -15   1  23      937.74     1032.20    116.84 o 
 -13   1  23     1000.00     1159.08    265.82 o 
 -11   1  23        3.01        4.73     40.60 o 
  -9   1  23      247.55      208.51     53.39 o 
  -7   1  23     1286.18     1409.90    111.74 o 
  -5   1  23       18.81       71.36    135.34 o 
  -3   1  23       89.28       50.97     49.37 o 
  -1   1  23      185.94      218.35     92.39 o 
   1   1  23     1735.45     1828.27    127.08 o 
   3   1  23      127.05      117.75     80.23 o 
   5   1  23      120.83       78.48     57.91 o 
   7   1  23      107.53      196.15     72.61 o 
 -16   2  23      267.11      392.25    139.39 o 
 -14   2  23       20.74       24.31     94.01 o 
 -12   2  23      808.09      873.13    103.68 o 
 -10   2  23     1192.77     1503.41     96.38 o 
  -8   2  23      615.37      582.97     90.42 o 
  -6   2  23      170.46       15.99     42.73 o 
  -4   2  23      604.27      577.30     82.50 o 
  -2   2  23     2099.92     2091.10    477.34 o 
   0   2  23        1.04       47.28     49.37 o 
   2   2  23      191.96       97.25     79.42 o 
   4   2  23      216.41      266.90     73.32 o 
   6   2  23      118.49      110.78     65.72 o 
   8   2  23        8.99       76.41     63.91 o 
 -15   3  23      360.02      416.56    134.53 o 
 -13   3  23      419.00      437.63    131.29 o 
 -11   3  23      300.24      509.36     98.06 o 
  -9   3  23       12.59      -13.50     63.93 o 
  -7   3  23      487.58      501.27     67.88 o 
  -5   3  23       37.52       40.54     61.12 o 
  -3   3  23       29.52        4.41     53.97 o 
  -1   3  23      499.23      406.41    112.65 o 
   1   3  23      101.10      100.44     63.21 o 
   3   3  23       75.16      121.89     60.10 o 
   5   3  23       44.92       73.16     57.80 o 
   7   3  23      106.82      172.02     71.53 o 
 -14   4  23        0.35      -64.83     84.28 o 
 -12   4  23     1065.93      878.51    155.60 o 
 -10   4  23      876.56      992.83    109.41 o 
  -8   4  23      279.53      362.09     78.85 o 
  -6   4  23       17.83      -54.24     37.05 o 
  -4   4  23      206.07      216.97     94.31 o 
  -2   4  23     2892.09     3040.31    129.17 o 
   0   4  23      257.68      313.95    105.71 o 
   2   4  23       62.84       23.50     72.13 o 
   4   4  23       25.97       44.71     60.45 o 
   6   4  23       52.31       15.59     66.46 o 
 -13   5  23      350.47      260.96    121.56 o 
 -11   5  23       18.39       50.25     98.87 o 
  -9   5  23      106.56       30.80     61.17 o 
  -7   5  23       63.17       48.98    127.24 o 
  -5   5  23       45.22       72.71     46.55 o 
  -3   5  23       63.48        5.36     44.02 o 
  -1   5  23     1181.23     1109.04     91.25 o 
   1   5  23      199.77      192.19     61.02 o 
   3   5  23      115.81       18.96     50.38 o 
   5   5  23       32.28       59.36     59.17 o 
 -12   6  23      158.30      173.43    121.56 o 
 -10   6  23      258.27      427.91    129.67 o 
  -8   6  23        1.09      -34.04     97.25 o 
  -6   6  23       13.51       10.13     57.27 o 
  -4   6  23      253.87      263.91     60.29 o 
  -2   6  23      678.17      905.64     87.52 o 
   0   6  23      129.17      139.42     56.84 o 
   2   6  23       75.04       53.55     79.10 o 
   4   6  23      126.46      156.72     61.15 o 
  -9   7  23      292.36       81.04    116.70 o 
  -7   7  23      575.74      411.70    141.02 o 
  -5   7  23      172.25       95.57     77.20 o 
  -3   7  23        5.24      -20.24     65.13 o 
  -1   7  23      938.84      796.01     85.37 o 
   1   7  23      449.75      541.78     80.13 o 
  -6   8  23       15.39     -113.46    106.98 o 
  -4   8  23       42.71       71.32    116.70 o 
 -14   0  24      224.85      286.89    121.56 o 
 -12   0  24      347.18      189.64     90.77 o 
 -10   0  24      267.32      583.51    126.43 o 
  -8   0  24      351.12      426.29    115.08 o 
  -6   0  24      229.58      317.69    103.74 o 
  -4   0  24     1142.24     1165.40    155.60 o 
  -2   0  24      106.16      128.05     79.42 o 
   0   0  24       72.21       35.66     66.46 o 
   2   0  24      208.89      380.90    115.08 o 
   4   0  24        0.77       42.14     79.42 o 
 -15   1  24      529.64      836.36    157.22 o 
 -13   1  24      263.70      281.57     83.34 o 
 -11   1  24       19.98      -36.68     41.44 o 
  -9   1  24        0.70      -26.03     48.65 o 
  -7   1  24      300.42      320.93     70.48 o 
  -5   1  24      125.99      185.99     61.12 o 
  -3   1  24      862.05      652.86    137.77 o 
  -1   1  24       53.37      -69.29     46.19 o 
   1   1  24        0.14       89.05     57.54 o 
   3   1  24       17.21       -3.09     51.87 o 
   5   1  24      105.49       81.57     64.38 o 
 -14   2  24      211.18      249.61    124.81 o 
 -12   2  24      560.23      688.54    140.20 o 
 -10   2  24      175.39      187.09     56.91 o 
  -8   2  24       32.19       32.61     43.66 o 
  -6   2  24      513.73      394.16     73.84 o 
  -4   2  24      707.95      882.73    175.05 o 
  -2   2  24       21.55        5.40     46.15 o 
   0   2  24      157.13       79.84     66.46 o 
   2   2  24      232.41      186.86     66.98 o 
   4   2  24      123.98       86.69     61.38 o 
 -13   3  24      317.23      283.65    124.81 o 
 -11   3  24       95.69       29.84     61.76 o 
  -9   3  24      537.46      455.48    134.10 o 
  -7   3  24     1039.49     1151.82     90.37 o 
  -5   3  24       54.86       16.03     44.94 o 
  -3   3  24       84.78      122.57     59.97 o 
  -1   3  24      122.25       55.79     53.29 o 
   1   3  24       45.11      142.61     62.76 o 
   3   3  24       11.09        3.06     54.10 o 
 -12   4  24        6.40       76.18    111.84 o 
 -10   4  24      113.32      176.12     79.84 o 
  -8   4  24       91.81      -13.78     89.96 o 
  -6   4  24      150.42      151.72     53.15 o 
  -4   4  24       89.74      114.65     56.79 o 
  -2   4  24       17.63       35.97     48.41 o 
   0   4  24       64.64       35.91     58.35 o 
   2   4  24        4.43       60.85     58.32 o 
 -11   5  24       64.82       81.04    116.70 o 
  -9   5  24       67.76       51.26     77.80 o 
  -7   5  24      850.24     1055.52    154.79 o 
  -5   5  24      378.43      507.98     73.44 o 
  -3   5  24      129.55      164.32     55.02 o 
  -1   5  24       99.81       76.24     56.25 o 
   1   5  24       25.51       55.60     57.39 o 
  -8   6  24      120.49      108.60    123.19 o 
  -6   6  24       94.09       99.53    104.55 o 
  -4   6  24      184.12      181.48     61.36 o 
  -2   6  24      246.37      197.30     64.96 o 
 -11   1  25        2.45      -28.59     49.81 o 
  -9   1  25      596.82      512.01     88.77 o 
  -7   1  25      461.20      656.83     93.40 o 
  -5   1  25       52.57      139.61     62.31 o 
  -3   1  25      522.80      499.62     84.72 o 
  -1   1  25      945.01     1056.50    109.41 o 
   1   1  25        4.94      -30.44    111.03 o 
 -10   2  25      126.20      177.93     58.65 o 
  -8   2  25       49.27       38.51     54.43 o 
  -6   2  25      314.06      177.73     94.82 o 
  -4   2  25      510.07      472.09     87.08 o 
  -2   2  25       19.23       44.45     54.43 o 
   0   2  25      273.51      213.90     72.13 o 
  -9   3  25      184.65      264.80     81.93 o 
  -7   3  25      209.21      194.75     70.24 o 
  -5   3  25      201.22       40.57     57.27 o 
  -3   3  25        0.39      -15.43     50.76 o 
  -1   3  25      383.03      611.65     95.11 o 
  -6   4  25      624.76      636.93     80.71 o 
  -4   4  25      200.87      219.90     61.27 o 
  -2   4  25       34.22       31.25     62.40 o 
                                                 
